# Supplementary material for: Mental Health Outcomes Among Civil Servants Aiding in Coronavirus Disease 2019 Control
Source: Front Public Health. 2021 Apr 29;9:601791. doi: 10.3389/fpubh.2021.601791 (PMC8118382; doi:10.3389/fpubh.2021.601791)
Supplement: Supplementary file 1 [file Table_1.XLSX]

## Sheet: Sheet1
number	timer	time-consuming	app	details	IP	gender	age	educational level	occupation	working years	mariage	experienced with sars or h7n9	trainned or not	phq9-1	phq9-2	phq9-3	phq9-4	phq9-5	phq9-6	phq9-7	phq9-8	phq9-9	gad7-1	gad7-2	gad7-3	gad7-4	gad7-5	gad7-6	gad7-7
1	2020/4/8 17:15:35	36秒	微信	N/A	218.108.128.129(浙江-杭州)	2	2	3	3	2	1	1	2	1	1	1	1	1	1	1	1	1	1	1	1	1	1	1	1
2	2020/4/8 17:58:58	158秒	微信	N/A	49.94.89.129(江苏-南京)	1	5	3	1	4	2	2	2	4	4	4	4	4	4	4	4	4	4	4	4	4	4	1	4
3	2020/4/8 18:21:50	77秒	微信	N/A	36.149.126.8(江苏-扬州)	2	4	3	2	3	2	1	1	4	4	3	4	3	3	3	3	3	3	3	3	3	3	4	4
4	2020/4/8 18:24:21	224秒	微信	N/A	49.95.8.244(江苏-南京)	1	3	3	1	2	2	1	1	2	4	4	4	3	4	4	4	4	4	4	4	4	4	1	1
5	2020/4/8 18:26:25	74秒	微信	N/A	49.92.188.238(江苏-南京)	2	1	3	3	1	1	1	1	2	2	3	3	3	2	4	4	4	4	4	4	4	3	4	2
6	2020/4/8 18:36:33	108秒	微信	N/A	223.104.147.14(江苏-宿迁)	1	3	3	1	2	2	1	2	1	3	3	2	3	3	3	3	3	3	3	3	3	3	2	1
7	2020/4/8 18:39:00	125秒	微信	N/A	117.136.19.93(江苏-连云港)	1	2	2	3	1	2	1	1	3	3	3	3	3	2	4	4	4	4	4	4	4	4	4	4
8	2020/4/8 18:40:51	100秒	微信	N/A	117.60.205.116(江苏-宿迁)	1	5	2	1	4	2	3	1	4	4	3	4	4	4	4	4	4	4	4	4	4	4	1	1
9	2020/4/8 19:21:44	349秒	微信	N/A	49.89.20.22(江苏-宿迁)	2	5	2	3	4	2	2	2	3	3	4	4	4	4	4	4	4	4	4	4	4	3	1	4
10	2020/4/8 19:30:39	284秒	微信	N/A	117.95.140.23(江苏-宿迁)	2	3	1	3	3	2	1	2	4	4	4	4	3	4	4	4	4	4	4	4	4	4	4	4
11	2020/4/8 19:32:18	79秒	微信	N/A	117.95.136.206(江苏-宿迁)	2	2	2	1	1	1	1	1	3	4	4	4	4	4	4	4	4	4	4	4	4	4	4	2
12	2020/4/8 19:34:06	144秒	微信	N/A	223.104.147.248(江苏-宿迁)	1	5	1	3	3	2	1	2	3	3	3	3	3	3	3	3	3	3	3	4	4	4	4	2
13	2020/4/8 19:35:34	246秒	微信	N/A	223.104.147.235(江苏-连云港)	1	5	1	3	4	2	1	1	4	4	3	4	3	3	4	4	4	4	4	4	4	4	2	3
14	2020/4/8 19:35:42	99秒	微信	N/A	117.136.19.90(江苏-连云港)	1	1	3	3	1	1	1	2	4	4	4	3	4	2	4	4	4	4	4	4	4	4	1	2
15	2020/4/8 19:36:22	75秒	微信	N/A	36.19.235.238(浙江-杭州)	2	2	3	2	1	1	2	1	3	3	4	4	4	4	4	4	4	4	4	4	4	4	1	3
16	2020/4/8 19:36:49	84秒	微信	N/A	183.209.132.82(江苏-南京)	1	3	4	3	1	1	1	1	4	4	4	4	4	4	4	4	4	4	4	4	4	4	1	1
17	2020/4/8 19:38:44	89秒	微信	N/A	117.136.19.253(江苏-扬州)	1	2	2	3	2	2	1	2	3	4	4	4	4	3	4	4	4	4	4	4	4	4	2	4
18	2020/4/8 19:40:19	122秒	微信	N/A	153.99.32.222(江苏-淮安)	2	2	2	3	1	2	1	2	3	2	3	4	4	3	4	4	4	4	4	4	4	4	1	2
19	2020/4/8 19:40:59	80秒	微信	N/A	117.136.19.247(江苏-扬州)	2	5	1	3	3	2	1	2	3	3	3	3	3	3	3	3	3	3	3	4	4	3	4	2
20	2020/4/8 19:41:12	62秒	微信	N/A	49.92.97.222(江苏-南京)	2	2	2	3	1	1	1	2	4	4	4	4	4	4	4	4	4	4	4	4	4	4	2	4
21	2020/4/8 19:42:24	58秒	微信	N/A	114.236.205.81(江苏-盐城)	2	2	3	3	1	1	1	2	2	2	3	4	3	1	3	3	4	4	4	2	4	4	2	2
22	2020/4/8 19:42:29	87秒	微信	N/A	112.21.140.22(江苏-常州)	2	2	4	3	1	1	1	1	3	3	4	4	4	4	4	4	4	4	4	2	4	4	1	2
23	2020/4/8 19:42:35	139秒	微信	N/A	49.84.150.86(江苏-苏州)	2	2	3	1	2	1	1	1	1	2	3	2	2	3	4	3	4	4	4	2	3	3	1	4
24	2020/4/8 19:42:58	242秒	微信	N/A	49.89.219.59(江苏-宿迁)	1	5	1	3	4	2	1	2	4	3	3	3	3	3	4	4	3	3	4	3	3	4	1	2
25	2020/4/8 19:43:59	124秒	微信	N/A	49.73.28.155(江苏-苏州)	1	3	3	3	2	1	1	1	3	2	3	3	2	4	3	4	4	4	3	4	4	2	4	2
26	2020/4/8 19:44:27	96秒	微信	N/A	223.104.147.0(江苏-宿迁)	1	3	2	2	2	2	1	1	3	3	4	4	4	4	4	4	4	4	4	4	4	4	1	1
27	2020/4/8 19:44:47	55秒	微信	N/A	223.104.145.147(江苏-苏州)	2	1	3	3	1	1	1	1	3	3	4	4	4	4	4	4	4	4	4	4	4	4	1	2
28	2020/4/8 19:45:26	127秒	微信	N/A	49.94.163.130(江苏-南京)	1	2	3	2	2	1	1	2	4	4	4	4	3	3	4	4	4	4	4	4	4	4	2	2
29	2020/4/8 19:46:11	180秒	微信	N/A	221.202.198.160(辽宁-朝阳)	2	5	2	3	4	2	1	2	4	3	2	3	2	4	2	2	3	2	4	4	2	3	4	1
30	2020/4/8 19:46:15	104秒	微信	N/A	49.89.142.217(江苏-宿迁)	2	2	2	3	1	2	1	2	4	3	2	1	1	1	4	1	2	4	2	3	2	2	1	1
31	2020/4/8 19:46:34	80秒	微信	N/A	223.67.188.75(江苏-盐城)	2	2	3	1	1	1	1	1	3	3	3	1	2	4	4	4	4	4	4	4	4	3	2	2
32	2020/4/8 19:46:57	98秒	微信	N/A	223.68.25.210(江苏-宿迁)	2	3	3	2	2	2	1	1	3	3	3	4	4	4	4	4	4	4	4	4	4	4	1	4
33	2020/4/8 19:47:40	58秒	微信	N/A	49.69.164.136(江苏-盐城)	1	2	3	2	1	1	1	1	3	3	2	2	1	4	4	4	4	4	4	4	4	3	2	2
34	2020/4/8 19:47:45	99秒	微信	N/A	122.192.13.216(江苏-无锡)	2	1	1	3	1	1	1	1	3	3	4	4	4	4	4	4	4	4	4	4	4	4	4	4
35	2020/4/8 19:50:35	79秒	微信	N/A	49.74.64.134(江苏-南京)	1	2	3	3	1	1	1	2	4	4	4	3	1	4	4	4	4	4	4	4	4	3	1	2
36	2020/4/8 19:51:23	57秒	微信	N/A	223.104.4.234(江苏-苏州)	1	1	2	3	1	1	1	2	3	3	4	4	4	4	4	4	4	4	4	4	4	4	4	4
37	2020/4/8 19:51:47	49秒	微信	N/A	183.208.53.166(江苏-苏州)	1	1	1	3	1	1	1	2	4	4	4	4	4	4	4	4	4	4	4	4	4	4	4	4
38	2020/4/8 19:51:56	54秒	微信	N/A	114.219.93.124(江苏-苏州)	2	1	4	2	1	1	1	1	3	3	3	4	3	3	3	3	3	3	3	3	3	3	3	3
39	2020/4/8 19:51:57	65秒	微信	N/A	112.22.13.114(江苏-苏州)	2	1	1	3	1	1	1	1	4	4	4	4	4	4	4	4	4	4	4	4	4	4	4	4
40	2020/4/8 19:51:58	43秒	微信	N/A	112.20.124.13(江苏-苏州)	1	1	2	3	1	1	1	2	1	4	4	4	4	4	4	4	4	4	4	4	4	4	1	4
41	2020/4/8 19:52:21	95秒	微信	N/A	157.0.130.141(江苏-苏州)	1	1	1	3	1	1	1	2	3	3	3	3	3	3	4	4	4	4	4	4	4	4	4	4
42	2020/4/8 19:52:26	72秒	微信	N/A	117.136.67.215(江苏-苏州)	1	1	2	3	1	1	1	2	4	4	4	4	3	3	3	4	4	4	4	4	4	4	4	4
43	2020/4/8 19:52:40	59秒	微信	N/A	183.208.193.252(江苏-苏州)	2	1	2	3	1	1	1	1	3	3	3	3	3	2	3	3	3	3	3	4	4	3	1	4
44	2020/4/8 19:52:43	114秒	微信	N/A	223.104.145.147(江苏-苏州)	2	1	2	3	1	1	1	2	4	4	3	4	4	2	4	4	4	4	4	4	4	4	1	1
45	2020/4/8 19:52:47	178秒	微信	N/A	106.110.162.34(江苏-连云港)	2	5	3	3	4	2	1	2	3	3	2	4	3	3	4	4	4	4	4	4	4	4	1	4
46	2020/4/8 19:52:49	89秒	微信	N/A	223.64.66.225(江苏-苏州)	2	1	2	3	1	1	1	2	2	2	2	4	4	3	2	2	3	3	3	3	3	2	4	4
47	2020/4/8 19:52:51	54秒	微信	N/A	218.108.128.95(浙江-杭州)	1	1	2	3	1	1	1	1	3	3	3	3	3	3	3	3	3	3	3	3	3	3	3	3
48	2020/4/8 19:52:54	116秒	微信	N/A	117.136.67.162(江苏-苏州)	2	1	2	3	1	1	1	2	2	2	1	2	2	3	3	2	2	2	2	3	2	2	1	2
49	2020/4/8 19:52:54	120秒	微信	N/A	114.219.74.162(江苏-苏州)	2	1	1	3	1	1	1	2	3	4	3	3	3	1	4	4	4	4	3	3	3	2	2	2
50	2020/4/8 19:53:28	104秒	微信	N/A	101.86.207.105(上海-上海)	2	2	3	2	1	1	1	1	4	4	4	3	3	3	4	4	4	4	4	4	4	3	1	4
51	2020/4/8 19:53:35	116秒	微信	N/A	112.1.175.51(江苏-苏州)	2	1	2	3	1	1	1	2	3	3	3	3	3	2	3	4	4	4	4	4	3	3	1	4
52	2020/4/8 19:53:45	71秒	微信	N/A	171.210.121.81(四川-成都)	2	5	3	3	4	1	1	2	3	1	1	3	3	3	4	4	2	2	3	4	4	4	2	2
53	2020/4/8 19:53:47	67秒	微信	N/A	153.34.194.209(江苏-苏州)	2	1	2	3	1	1	1	1	4	4	4	4	4	4	4	4	4	4	4	4	4	4	4	4
54	2020/4/8 19:53:59	64秒	微信	N/A	117.62.80.83(江苏-苏州)	2	1	2	3	1	1	1	2	3	2	3	3	3	3	4	4	4	4	4	3	4	3	1	1
55	2020/4/8 19:54:06	98秒	微信	N/A	121.238.134.191(江苏-苏州)	2	1	2	3	1	1	1	1	2	4	3	4	3	2	4	4	4	4	4	3	4	4	1	2
56	2020/4/8 19:54:16	95秒	微信	N/A	121.227.189.240(江苏-苏州)	2	1	2	3	1	1	1	2	3	1	3	3	3	2	4	4	4	4	3	3	4	1	1	1
57	2020/4/8 19:54:21	107秒	微信	N/A	223.106.24.24(江苏-苏州)	2	1	1	3	1	1	1	2	4	3	4	2	2	2	4	4	4	4	4	4	4	4	4	4
58	2020/4/8 19:54:31	89秒	微信	N/A	125.210.223.89(浙江-杭州)	2	1	2	3	1	1	1	2	2	1	1	3	3	3	4	4	4	4	4	3	3	3	4	3
59	2020/4/8 19:54:38	76秒	微信	N/A	112.3.205.37(江苏-苏州)	2	1	2	3	1	1	1	1	3	3	3	2	2	2	3	3	4	4	3	2	3	2	1	1
60	2020/4/8 19:54:41	88秒	微信	N/A	223.104.146.78(江苏-苏州)	1	1	2	3	1	1	2	1	3	1	3	3	4	1	3	3	4	3	4	4	4	2	4	4
61	2020/4/8 19:54:48	81秒	微信	N/A	112.1.172.55(江苏-苏州)	2	1	2	3	1	1	1	1	4	4	4	4	3	3	4	4	4	4	3	4	4	4	2	4
62	2020/4/8 19:55:03	78秒	微信	N/A	223.104.145.145(江苏-苏州)	2	1	2	2	1	1	1	1	4	4	4	4	4	4	4	4	4	4	4	4	4	4	2	1
63	2020/4/8 19:55:10	102秒	微信	N/A	117.83.90.67(江苏-苏州)	2	1	1	3	1	1	1	1	3	3	3	4	3	4	4	4	4	4	4	3	4	4	4	2
64	2020/4/8 19:55:20	88秒	微信	N/A	122.193.54.0(江苏-苏州)	2	1	2	3	1	1	1	2	3	3	3	3	4	3	4	4	4	4	4	4	3	3	3	1
65	2020/4/8 19:55:23	47秒	微信	N/A	223.106.24.24(江苏-苏州)	2	1	1	3	1	1	1	2	4	4	4	2	3	3	4	4	4	4	4	4	4	4	4	4
66	2020/4/8 19:55:26	150秒	微信	N/A	223.104.147.241(江苏-宿迁)	1	5	2	3	4	2	3	1	4	4	4	4	3	4	4	3	4	4	4	3	4	4	3	4
67	2020/4/8 19:55:34	93秒	微信	N/A	121.224.213.185(江苏-苏州)	1	1	3	1	1	1	1	1	3	3	3	4	4	4	3	4	4	4	3	4	4	2	2	3
68	2020/4/8 19:55:42	215秒	微信	N/A	114.227.125.104(江苏-常州)	1	1	2	3	1	1	1	1	3	3	3	3	3	3	3	3	4	4	4	4	3	2	3	3
69	2020/4/8 19:55:44	90秒	微信	N/A	49.75.111.86(江苏-苏州)	2	1	2	3	3	1	1	1	3	3	3	3	3	3	4	4	4	4	4	4	4	4	2	1
70	2020/4/8 19:55:45	69秒	微信	N/A	112.1.172.140(江苏-苏州)	2	1	2	3	1	1	1	1	1	1	1	1	1	1	4	4	4	4	4	4	4	1	1	1
71	2020/4/8 19:55:46	85秒	微信	N/A	114.220.103.224(江苏-苏州)	2	1	2	3	1	1	1	1	3	2	2	3	3	3	3	4	4	3	4	4	4	4	1	4
72	2020/4/8 19:55:50	81秒	微信	N/A	223.106.1.169(江苏-苏州)	2	1	2	3	1	1	1	1	3	2	3	1	2	4	4	4	4	4	3	4	4	3	1	4
73	2020/4/8 19:56:11	107秒	微信	N/A	112.3.218.39(江苏-苏州)	2	1	2	3	1	1	1	1	3	3	2	3	3	1	3	3	3	3	3	3	3	1	4	4
74	2020/4/8 19:56:15	109秒	微信	N/A	223.64.75.247(江苏-苏州)	2	1	2	3	1	1	1	1	3	3	4	4	3	4	4	4	4	4	4	4	4	4	4	4
75	2020/4/8 19:56:20	157秒	微信	N/A	117.136.68.42(江苏-苏州)	2	1	1	3	1	1	1	1	4	4	4	4	4	3	4	4	4	4	4	4	4	4	1	4
76	2020/4/8 19:56:31	98秒	微信	N/A	112.1.169.115(江苏-苏州)	1	1	2	3	1	1	1	2	3	2	2	1	2	4	3	4	4	4	4	4	4	2	3	3
77	2020/4/8 19:56:33	187秒	微信	N/A	49.95.14.73(江苏-南京)	2	5	1	3	3	2	1	1	3	3	4	2	3	4	4	4	4	4	3	4	4	4	4	4
78	2020/4/8 19:56:44	43秒	微信	N/A	49.92.155.105(江苏-南京)	2	1	2	3	1	1	1	1	4	4	4	4	4	4	4	4	4	4	4	4	4	4	1	1
79	2020/4/8 19:57:10	91秒	微信	N/A	223.104.145.122(江苏-苏州)	2	1	2	3	1	1	1	1	3	3	3	4	2	2	3	4	4	4	2	4	4	3	4	4
80	2020/4/8 19:57:15	179秒	微信	N/A	112.3.204.102(江苏-苏州)	2	1	1	3	1	1	1	2	2	3	2	2	2	1	4	4	4	3	3	3	4	2	1	1
81	2020/4/8 19:57:37	86秒	微信	N/A	221.225.172.223(江苏-苏州)	2	1	1	3	1	1	1	2	1	1	3	3	3	3	4	4	3	3	3	4	2	2	1	2
82	2020/4/8 19:57:38	70秒	微信	N/A	218.108.128.91(浙江-杭州)	2	1	2	3	1	1	1	1	3	3	3	3	3	3	4	4	4	4	4	3	4	4	1	2
83	2020/4/8 19:57:40	78秒	微信	N/A	180.108.16.32(江苏-苏州)	1	1	1	3	1	1	1	1	3	3	3	3	3	3	3	3	3	3	3	3	3	3	1	4
84	2020/4/8 19:57:48	219秒	微信	N/A	49.94.26.39(江苏-南京)	1	5	2	2	4	2	3	1	3	3	3	3	3	4	4	4	4	4	4	4	4	4	4	2
85	2020/4/8 19:57:59	102秒	微信	N/A	101.247.114.53(江苏-苏州)	2	1	2	3	1	1	1	1	2	3	2	3	1	2	4	4	4	4	4	4	4	3	3	3
86	2020/4/8 19:58:00	96秒	微信	N/A	223.64.75.247(江苏-苏州)	1	1	2	3	1	1	1	2	3	3	4	4	3	3	3	3	3	3	3	3	3	3	1	4
87	2020/4/8 19:58:08	57秒	微信	N/A	125.210.223.195(浙江-杭州)	2	1	2	3	1	1	1	2	3	3	3	3	3	3	3	4	4	4	4	4	4	4	1	4
88	2020/4/8 19:58:42	105秒	微信	N/A	112.1.171.89(江苏-苏州)	2	1	2	3	2	1	1	1	2	3	4	4	4	3	4	4	4	4	4	4	4	4	1	4
89	2020/4/8 19:58:48	75秒	微信	N/A	117.80.37.55(江苏-苏州)	1	1	2	3	1	1	1	2	3	3	3	3	3	2	4	4	4	4	4	4	4	3	1	1
90	2020/4/8 19:59:03	57秒	微信	N/A	112.1.173.74(江苏-苏州)	2	1	2	3	1	1	1	2	4	4	4	4	4	2	4	4	4	4	4	4	4	4	1	1
91	2020/4/8 19:59:11	160秒	微信	N/A	183.209.110.111(江苏-苏州)	2	1	1	3	1	1	1	2	3	3	3	3	3	3	4	4	4	3	3	4	4	4	1	1
92	2020/4/8 19:59:26	105秒	微信	N/A	117.136.46.206(江苏-苏州)	2	1	1	3	1	1	1	1	4	3	1	3	3	1	4	4	4	4	4	3	3	4	3	3
93	2020/4/8 19:59:32	128秒	微信	N/A	112.80.10.135(江苏-南京)	2	1	1	3	1	1	1	2	4	4	3	4	4	4	4	4	4	4	4	4	4	4	1	1
94	2020/4/8 19:59:37	111秒	微信	N/A	101.247.114.213(江苏-苏州)	2	1	2	3	1	1	1	2	4	4	4	4	4	4	4	4	4	4	4	4	4	4	4	1
95	2020/4/8 20:00:04	118秒	微信	N/A	112.20.99.183(江苏-苏州)	2	1	1	3	1	1	1	1	3	3	3	3	3	4	4	4	4	4	3	3	4	4	1	4
96	2020/4/8 20:00:11	97秒	微信	N/A	112.1.171.54(江苏-苏州)	2	1	2	3	1	1	1	1	3	3	3	3	3	3	3	3	3	3	3	3	3	3	1	3
97	2020/4/8 20:00:13	129秒	微信	N/A	112.20.124.186(江苏-苏州)	1	1	1	3	2	1	1	2	3	4	3	4	3	4	3	4	4	4	4	4	4	4	1	1
98	2020/4/8 20:00:16	77秒	微信	N/A	218.108.128.143(浙江-杭州)	2	1	2	3	1	1	1	1	4	4	4	4	2	1	1	1	4	4	4	4	4	3	4	4
99	2020/4/8 20:00:25	114秒	微信	N/A	122.193.54.189(江苏-苏州)	2	1	2	3	1	1	1	2	2	3	3	3	3	2	3	3	3	4	3	2	3	4	1	4
100	2020/4/8 20:00:28	103秒	微信	N/A	223.106.3.68(江苏-苏州)	2	1	1	3	1	1	1	1	2	2	4	3	3	3	4	4	4	4	3	4	4	4	4	4
101	2020/4/8 20:00:41	52秒	微信	N/A	180.117.236.139(江苏-苏州)	2	1	2	3	1	1	1	2	3	3	3	2	2	3	3	3	3	3	3	3	3	3	2	1
102	2020/4/8 20:00:45	129秒	微信	N/A	114.217.201.19(江苏-苏州)	2	1	1	3	1	1	1	2	3	3	2	2	2	4	3	3	4	4	3	2	4	3	4	4
103	2020/4/8 20:00:50	68秒	微信	N/A	49.95.246.227(江苏-南京)	1	5	1	2	2	2	1	1	4	4	3	4	3	3	3	4	4	4	4	4	4	4	4	4
104	2020/4/8 20:00:58	99秒	微信	N/A	223.104.147.14(江苏-宿迁)	1	5	2	2	4	2	1	2	3	3	3	3	3	4	4	4	4	4	4	4	4	4	4	4
105	2020/4/8 20:01:13	82秒	微信	N/A	183.209.111.188(江苏-苏州)	1	1	2	3	1	1	1	2	4	4	4	4	4	4	4	4	4	4	4	4	4	4	4	4
106	2020/4/8 20:01:25	171秒	微信	N/A	125.210.223.15(浙江-杭州)	2	1	1	3	3	1	1	1	4	3	4	4	4	3	4	4	4	4	4	4	4	4	1	4
107	2020/4/8 20:02:22	90秒	微信	N/A	122.96.41.71(江苏-南京)	1	4	2	1	2	2	1	1	4	4	4	4	3	4	4	4	4	4	4	4	4	4	1	4
108	2020/4/8 20:02:35	107秒	微信	N/A	49.94.45.147(江苏-南京)	1	4	2	2	3	2	1	1	3	3	3	4	3	4	4	4	4	4	4	4	4	4	4	4
109	2020/4/8 20:02:51	101秒	微信	N/A	223.104.148.216(江苏-无锡)	1	5	2	3	4	2	1	2	3	4	4	4	4	4	4	4	4	4	4	4	4	4	3	3
110	2020/4/8 20:02:56	90秒	微信	N/A	117.136.19.247(江苏-扬州)	1	5	2	1	2	2	2	1	4	3	4	4	4	4	4	4	4	4	4	4	4	4	3	4
111	2020/4/8 20:03:01	112秒	微信	N/A	223.104.147.245(江苏-宿迁)	1	5	3	3	4	2	1	1	4	4	2	4	4	4	4	4	4	4	3	4	4	4	1	4
112	2020/4/8 20:03:06	105秒	微信	N/A	112.3.205.169(江苏-苏州)	1	1	2	3	1	1	1	2	3	2	4	2	2	4	3	4	3	4	3	4	3	3	4	2
113	2020/4/8 20:03:07	129秒	微信	N/A	49.89.98.199(江苏-宿迁)	2	3	1	3	1	2	1	2	3	2	3	3	3	4	4	4	4	4	4	4	4	4	4	4
114	2020/4/8 20:03:16	48秒	微信	N/A	122.97.147.56(江苏-苏州)	1	1	2	3	1	1	1	2	3	3	4	3	3	3	3	3	3	3	3	3	3	3	4	1
115	2020/4/8 20:03:23	152秒	微信	N/A	117.136.19.87(江苏-连云港)	1	4	3	3	3	1	2	2	4	4	4	4	4	4	4	4	4	4	4	4	4	4	1	1
116	2020/4/8 20:03:33	144秒	微信	N/A	223.104.147.244(江苏-宿迁)	1	3	2	1	2	1	1	1	4	4	4	4	4	4	4	4	4	4	4	4	4	4	4	4
117	2020/4/8 20:03:34	156秒	微信	N/A	49.70.59.57(江苏-宿迁)	1	2	1	3	1	1	1	1	3	3	4	3	3	4	4	3	4	4	3	4	3	3	2	3
118	2020/4/8 20:03:37	73秒	微信	N/A	49.72.199.244(江苏-苏州)	1	1	2	3	1	1	1	2	2	2	4	3	4	4	4	4	4	4	4	4	4	4	4	1
119	2020/4/8 20:03:52	181秒	微信	N/A	117.95.230.51(江苏-宿迁)	1	3	1	3	3	2	1	2	3	4	4	4	3	4	4	4	4	4	3	4	4	3	1	3
120	2020/4/8 20:04:16	261秒	微信	N/A	49.89.20.22(江苏-宿迁)	1	5	3	3	4	2	3	2	3	4	3	4	4	4	4	4	4	4	4	4	4	4	4	4
121	2020/4/8 20:04:21	203秒	微信	N/A	223.68.24.224(江苏-宿迁)	2	5	2	2	4	2	1	2	3	3	4	4	2	4	4	4	4	4	4	4	4	3	4	4
122	2020/4/8 20:04:21	99秒	微信	N/A	121.227.235.35(江苏-苏州)	2	1	1	3	1	1	1	1	4	4	4	4	4	4	4	4	4	4	3	3	4	4	2	2
123	2020/4/8 20:04:22	101秒	微信	N/A	117.136.67.112(江苏-常州)	1	3	1	2	2	2	1	2	4	4	4	4	4	4	4	4	4	4	4	4	4	4	1	1
124	2020/4/8 20:04:27	206秒	微信	N/A	112.20.211.217(江苏-宿迁)	2	5	1	3	3	2	2	1	3	2	3	4	3	3	3	4	4	4	3	3	4	3	1	3
125	2020/4/8 20:04:27	96秒	微信	N/A	117.136.19.81(江苏-连云港)	1	3	3	2	2	2	1	1	3	4	4	3	3	4	4	4	4	4	4	4	4	4	4	4
126	2020/4/8 20:05:01	192秒	微信	N/A	117.136.45.248(江苏-宿迁)	1	5	2	2	3	2	1	2	4	4	3	4	3	4	4	4	4	4	4	4	4	4	1	4
127	2020/4/8 20:05:03	135秒	微信	N/A	49.89.218.205(江苏-宿迁)	1	2	2	2	2	1	1	1	4	4	3	3	3	4	4	4	4	4	4	4	4	3	1	3
128	2020/4/8 20:05:04	107秒	微信	N/A	221.225.174.161(江苏-苏州)	1	1	2	3	1	1	1	2	3	3	4	4	3	4	4	4	4	4	4	4	4	4	4	4
129	2020/4/8 20:05:05	147秒	微信	N/A	223.104.147.241(江苏-宿迁)	1	4	2	1	2	2	1	2	4	3	4	4	3	4	4	3	4	4	4	4	4	4	1	4
130	2020/4/8 20:05:34	269秒	微信	N/A	49.89.120.56(江苏-宿迁)	1	5	1	3	3	2	1	2	3	3	2	4	2	3	4	4	3	3	4	4	4	4	4	4
131	2020/4/8 20:06:03	88秒	微信	N/A	112.86.45.184(江苏-苏州)	2	2	2	2	2	2	1	2	2	3	4	3	3	3	4	4	4	4	4	3	4	3	4	4
132	2020/4/8 20:06:23	124秒	微信	N/A	112.87.241.137(江苏-苏州)	2	1	2	3	1	1	1	1	3	3	4	4	3	4	4	3	4	4	3	3	3	4	4	4
133	2020/4/8 20:06:24	296秒	微信	N/A	117.136.45.247(江苏-宿迁)	1	4	2	3	2	2	2	1	4	4	4	4	3	4	4	4	4	4	4	4	4	4	4	4
134	2020/4/8 20:06:26	238秒	微信	N/A	49.70.52.134(江苏-宿迁)	1	4	1	2	3	2	1	1	3	4	4	4	4	4	4	4	4	4	4	4	4	4	1	4
135	2020/4/8 20:06:28	203秒	微信	N/A	49.94.93.127(江苏-南京)	1	4	1	3	3	2	2	1	4	4	4	4	4	4	4	4	4	4	4	4	4	4	2	3
136	2020/4/8 20:06:50	113秒	微信	N/A	114.239.167.217(江苏-宿迁)	2	2	1	3	1	2	1	2	3	3	3	3	2	2	3	3	4	4	4	4	4	4	4	4
137	2020/4/8 20:07:06	129秒	微信	N/A	49.95.216.145(江苏-南京)	1	3	3	3	2	2	1	2	4	3	3	4	3	4	4	4	4	4	2	4	4	3	3	3
138	2020/4/8 20:08:01	240秒	微信	N/A	223.104.147.2(江苏-宿迁)	1	3	1	1	3	2	1	1	4	4	4	4	4	4	4	4	4	4	4	4	4	4	1	2
139	2020/4/8 20:08:09	131秒	微信	N/A	117.136.19.90(江苏-连云港)	2	3	2	1	1	2	1	2	4	4	4	4	3	3	4	4	4	4	3	4	4	4	1	4
140	2020/4/8 20:09:03	102秒	微信	N/A	223.104.148.0(江苏-苏州)	1	1	2	3	1	1	1	2	4	4	4	4	4	4	4	4	4	4	4	4	4	4	4	4
141	2020/4/8 20:09:30	140秒	微信	N/A	112.20.174.75(江苏-淮安)	1	5	2	3	4	2	1	2	3	3	3	3	3	3	4	4	4	4	3	3	4	4	4	4
142	2020/4/8 20:09:46	89秒	微信	N/A	223.104.147.2(江苏-宿迁)	1	4	1	1	3	2	1	1	4	4	4	4	4	4	4	4	4	4	4	4	4	4	1	2
143	2020/4/8 20:09:53	116秒	微信	N/A	112.86.45.184(江苏-苏州)	1	3	3	2	2	2	1	2	3	4	4	4	4	4	4	4	4	4	4	4	4	4	4	1
144	2020/4/8 20:10:11	37秒	微信	N/A	180.108.16.32(江苏-苏州)	1	1	1	3	1	1	1	1	3	3	3	3	3	3	3	3	3	3	3	3	3	3	1	4
145	2020/4/8 20:10:15	152秒	微信	N/A	183.208.58.32(江苏-苏州)	2	1	2	3	1	1	1	1	4	4	4	4	3	2	4	4	4	4	3	3	4	4	1	2
146	2020/4/8 20:10:16	68秒	微信	N/A	117.60.205.116(江苏-宿迁)	1	5	2	1	4	2	3	1	4	4	4	4	3	4	4	3	4	4	4	4	4	4	1	1
147	2020/4/8 20:12:01	125秒	微信	N/A	49.75.101.194(江苏-苏州)	2	1	2	3	1	1	1	2	4	4	3	4	3	4	4	4	4	4	4	4	4	4	4	4
148	2020/4/8 20:12:35	82秒	微信	N/A	49.72.214.60(江苏-苏州)	1	1	2	3	1	1	1	1	4	3	4	4	4	4	4	4	4	4	4	4	4	4	3	4
149	2020/4/8 20:12:36	121秒	微信	N/A	223.104.147.18(江苏-宿迁)	1	3	3	3	3	2	1	1	4	4	4	4	4	4	4	4	4	4	4	4	4	4	2	2
150	2020/4/8 20:12:42	91秒	微信	N/A	125.210.223.40(浙江-杭州)	2	1	2	3	1	1	1	2	4	4	4	4	3	3	4	3	4	4	2	3	4	3	4	3
151	2020/4/8 20:14:44	134秒	微信	N/A	112.3.194.248(江苏-苏州)	1	1	1	3	1	1	1	1	3	3	3	3	3	3	3	3	3	4	3	4	2	3	4	3
152	2020/4/8 20:15:21	74秒	微信	N/A	112.1.175.114(江苏-苏州)	2	1	3	3	1	1	1	1	3	3	3	4	3	4	3	4	4	4	4	4	4	4	4	3
153	2020/4/8 20:15:27	374秒	微信	N/A	117.136.19.225(江苏-扬州)	1	5	1	3	3	2	1	2	3	3	4	4	3	4	4	4	4	4	4	4	4	4	1	2
154	2020/4/8 20:17:31	123秒	微信	N/A	121.226.237.147(江苏-宿迁)	1	5	2	3	4	2	2	1	3	3	3	3	3	4	4	4	4	4	4	4	4	4	1	4
155	2020/4/8 20:17:42	81秒	微信	N/A	117.95.138.221(江苏-宿迁)	2	2	3	1	1	1	1	1	4	4	3	3	3	4	4	4	4	4	3	3	4	4	2	2
156	2020/4/8 20:18:03	95秒	微信	N/A	49.89.16.218(江苏-宿迁)	1	3	4	1	2	1	1	1	4	4	4	4	4	4	4	4	4	4	4	4	4	4	4	2
157	2020/4/8 20:18:39	48秒	微信	N/A	112.1.184.171(江苏-苏州)	2	1	2	3	1	1	1	1	4	4	4	4	4	4	4	4	4	4	3	4	4	4	4	4
158	2020/4/8 20:18:46	206秒	微信	N/A	223.104.147.20(江苏-宿迁)	1	5	1	3	3	2	1	1	3	3	2	3	4	4	3	4	4	4	2	4	4	4	1	2
159	2020/4/8 20:20:08	124秒	微信	N/A	183.208.106.230(江苏-宿迁)	1	4	1	3	2	2	1	2	3	3	4	3	3	3	4	4	4	4	4	4	4	4	1	4
160	2020/4/8 20:20:18	509秒	微信	N/A	49.70.63.58(江苏-宿迁)	1	5	1	3	3	2	1	1	4	4	4	4	4	4	4	4	4	4	4	4	4	4	4	4
161	2020/4/8 20:20:56	126秒	微信	N/A	112.1.170.136(江苏-苏州)	1	1	2	3	1	1	1	2	3	3	4	3	3	4	3	4	4	4	4	4	4	4	1	3
162	2020/4/8 20:21:24	76秒	微信	N/A	49.89.254.91(江苏-宿迁)	1	2	2	3	2	2	1	2	4	4	4	4	3	4	4	4	4	4	4	4	4	4	1	1
163	2020/4/8 20:23:01	86秒	微信	N/A	117.80.88.181(江苏-苏州)	1	1	2	3	3	1	1	1	4	4	4	4	4	4	4	4	4	4	4	4	4	4	1	1
164	2020/4/8 20:23:24	76秒	微信	N/A	117.136.67.222(江苏-苏州)	2	1	2	3	1	1	1	2	3	3	3	3	3	3	3	3	4	4	4	4	4	4	1	1
165	2020/4/8 20:25:35	155秒	微信	N/A	49.72.197.238(江苏-苏州)	2	1	1	3	1	1	1	1	4	4	3	4	3	3	4	4	4	4	4	4	4	3	4	1
166	2020/4/8 20:27:35	65秒	微信	N/A	49.70.46.100(江苏-宿迁)	1	2	3	1	2	2	1	1	2	2	2	2	2	2	2	2	2	2	2	4	2	3	2	2
167	2020/4/8 20:28:42	114秒	微信	N/A	223.104.145.149(江苏-苏州)	2	1	2	3	1	1	1	1	3	3	3	3	3	4	4	3	4	4	3	3	4	4	1	1
168	2020/4/8 20:28:42	70秒	微信	N/A	114.218.63.210(江苏-苏州)	1	1	2	3	1	1	1	2	3	3	4	2	2	2	4	4	4	4	3	4	4	4	1	4
169	2020/4/8 20:29:23	126秒	微信	N/A	223.104.147.20(江苏-宿迁)	1	1	3	3	1	1	1	2	3	4	4	4	4	3	4	4	4	4	4	4	4	4	1	1
170	2020/4/8 20:29:48	111秒	微信	N/A	122.96.42.190(江苏-南京)	1	4	2	2	3	2	1	1	3	4	4	4	4	4	4	4	4	4	4	4	4	4	4	4
171	2020/4/8 20:30:01	161秒	微信	N/A	117.136.66.225(江苏-宿迁)	1	5	2	2	4	2	3	1	4	3	3	4	4	4	4	4	4	4	4	4	4	4	1	1
172	2020/4/8 20:30:09	147秒	微信	N/A	49.89.15.89(江苏-宿迁)	1	5	2	1	4	2	2	1	3	4	4	3	3	4	4	4	4	4	3	4	4	3	1	1
173	2020/4/8 20:30:35	138秒	微信	N/A	117.136.66.232(江苏-宿迁)	2	3	2	3	1	2	1	2	3	3	3	3	3	3	4	4	4	4	4	4	4	4	1	3
174	2020/4/8 20:30:52	278秒	微信	N/A	112.17.247.53(浙江-杭州)	2	5	1	3	2	2	1	1	4	4	4	4	3	4	4	4	4	4	4	4	4	4	2	2
175	2020/4/8 20:32:06	285秒	微信	N/A	223.68.25.182(江苏-宿迁)	2	3	2	2	2	2	1	1	3	4	4	4	3	4	4	4	4	4	3	4	4	4	4	2
176	2020/4/8 20:32:14	58秒	微信	N/A	121.226.162.77(江苏-宿迁)	1	4	2	2	3	2	3	1	4	4	4	4	4	4	4	4	4	4	4	4	4	4	4	4
177	2020/4/8 20:32:27	87秒	微信	N/A	114.92.251.189(上海-上海)	1	4	3	2	3	2	2	2	3	4	3	3	3	3	4	3	4	4	4	4	4	4	4	4
178	2020/4/8 20:32:47	441秒	微信	N/A	101.247.114.136(江苏-苏州)	2	1	2	3	1	1	1	1	3	4	3	4	4	3	4	4	4	4	4	4	4	4	1	3
179	2020/4/8 20:33:53	122秒	微信	N/A	112.23.8.25(江苏-宿迁)	2	2	2	3	2	2	1	1	4	4	4	4	4	4	4	4	4	4	4	4	4	4	1	1
180	2020/4/8 20:34:03	103秒	微信	N/A	222.131.66.129(北京-北京)	1	5	3	3	4	2	1	2	2	2	3	2	2	3	3	3	3	3	3	3	3	3	4	4
181	2020/4/8 20:34:35	60秒	微信	N/A	49.94.163.130(江苏-南京)	1	2	3	3	2	1	1	2	4	4	4	4	3	4	4	4	4	4	4	4	4	3	2	2
182	2020/4/8 20:36:47	125秒	微信	N/A	49.90.54.174(江苏-南京)	1	3	1	1	2	2	1	1	3	4	4	4	3	3	4	4	4	4	4	4	4	3	1	1
183	2020/4/8 20:37:36	86秒	微信	N/A	223.104.147.30(江苏-宿迁)	2	4	3	1	3	2	1	1	3	3	4	4	3	3	4	4	4	4	4	4	4	4	1	4
184	2020/4/8 20:37:37	89秒	微信	N/A	49.89.246.12(江苏-宿迁)	1	4	3	1	3	2	1	1	2	3	3	3	2	3	4	4	4	4	4	4	4	3	4	4
185	2020/4/8 20:38:00	67秒	微信	N/A	49.89.168.31(江苏-宿迁)	2	2	3	1	1	1	1	1	3	3	4	2	2	4	4	4	4	4	3	3	4	4	2	4
186	2020/4/8 20:38:16	93秒	微信	N/A	49.89.168.31(江苏-宿迁)	2	2	3	3	1	1	1	2	3	3	3	4	4	4	4	4	4	4	4	4	4	4	1	1
187	2020/4/8 20:38:32	126秒	微信	N/A	49.94.133.240(江苏-南京)	1	2	3	1	2	1	1	1	3	3	3	4	3	4	4	4	4	4	4	4	4	4	1	4
188	2020/4/8 20:39:11	139秒	微信	N/A	223.104.147.15(江苏-宿迁)	1	3	3	1	2	2	1	2	2	2	3	3	2	4	4	4	3	3	3	4	3	3	1	1
189	2020/4/8 20:39:18	157秒	微信	N/A	114.239.12.222(江苏-宿迁)	2	3	3	1	1	2	1	2	4	4	4	2	2	4	4	4	4	4	3	1	3	2	4	4
190	2020/4/8 20:39:40	81秒	微信	N/A	49.89.63.24(江苏-宿迁)	1	5	3	1	4	2	1	1	4	4	4	4	4	4	4	4	4	4	4	4	4	4	1	4
191	2020/4/8 20:40:04	104秒	微信	N/A	49.70.61.161(江苏-宿迁)	1	3	3	1	2	2	2	1	1	2	2	2	2	4	4	4	4	4	3	4	4	4	4	2
192	2020/4/8 20:40:15	188秒	微信	N/A	112.20.209.233(江苏-宿迁)	1	5	3	1	4	2	3	1	3	3	3	4	2	4	3	3	4	4	3	3	3	4	1	1
193	2020/4/8 20:40:23	119秒	微信	N/A	223.104.147.9(江苏-宿迁)	1	5	2	1	4	2	3	1	3	3	3	4	3	3	4	4	4	4	3	4	4	4	1	4
194	2020/4/8 20:41:06	130秒	微信	N/A	117.136.19.92(江苏-连云港)	1	3	3	1	3	2	1	1	3	3	4	3	3	4	4	4	4	4	3	4	4	4	1	1
195	2020/4/8 20:42:16	165秒	微信	N/A	117.136.19.91(江苏-连云港)	1	5	1	3	2	2	1	1	3	3	4	4	2	4	4	4	4	4	4	4	4	4	1	1
196	2020/4/8 20:42:55	172秒	微信	N/A	49.92.89.14(江苏-南京)	1	5	3	1	4	2	3	1	3	3	3	4	3	4	4	4	4	4	3	4	3	3	1	4
197	2020/4/8 20:43:20	65秒	微信	N/A	49.75.16.192(江苏-苏州)	1	1	2	1	1	1	1	2	4	4	4	4	4	4	4	4	4	4	4	4	4	4	1	4
198	2020/4/8 20:44:33	116秒	微信	N/A	114.239.13.209(江苏-宿迁)	1	5	3	1	4	2	1	1	3	3	3	3	2	2	4	4	3	2	2	3	3	3	1	3
199	2020/4/8 20:45:10	234秒	微信	N/A	49.89.13.139(江苏-宿迁)	1	5	3	3	4	2	1	1	3	1	1	3	3	3	2	3	3	4	4	4	4	3	1	3
200	2020/4/8 20:45:45	111秒	微信	N/A	49.92.149.108(江苏-南京)	1	3	2	2	3	2	1	1	3	3	3	3	3	4	4	4	4	4	4	4	4	4	1	4
201	2020/4/8 20:47:47	108秒	微信	N/A	49.70.53.201(江苏-宿迁)	1	2	3	1	2	2	2	1	4	4	4	4	4	4	4	4	4	4	4	4	4	4	1	2
202	2020/4/8 20:48:19	102秒	微信	N/A	122.96.41.15(江苏-南京)	1	3	4	3	2	2	1	1	2	3	3	4	3	4	4	4	4	4	3	4	4	4	1	4
203	2020/4/8 20:49:35	89秒	微信	N/A	117.136.46.222(江苏-苏州)	2	3	2	1	2	2	2	1	1	3	2	3	1	3	3	3	2	3	3	4	2	4	1	4
204	2020/4/8 20:50:32	134秒	微信	N/A	114.239.164.45(江苏-宿迁)	1	5	3	2	3	2	1	2	4	3	4	3	3	4	3	4	4	3	3	3	3	4	1	2
205	2020/4/8 20:50:52	95秒	微信	N/A	112.20.213.25(江苏-宿迁)	2	1	1	2	1	1	1	1	4	3	4	4	4	4	4	4	4	4	4	4	4	4	4	4
206	2020/4/8 20:50:53	164秒	微信	N/A	49.78.76.25(江苏-南京)	1	5	2	2	4	2	2	1	3	3	3	3	3	3	4	4	4	4	4	4	4	4	4	4
207	2020/4/8 20:51:02	105秒	微信	N/A	112.0.151.5(江苏-苏州)	2	1	1	3	1	1	1	1	4	4	4	4	2	3	4	4	4	4	3	4	4	4	4	1
208	2020/4/8 20:51:59	216秒	微信	N/A	112.20.214.182(江苏-宿迁)	2	5	1	3	4	2	1	2	3	4	4	4	3	4	3	4	4	4	3	4	4	4	3	3
209	2020/4/8 20:52:38	98秒	微信	N/A	112.20.234.112(江苏-宿迁)	2	2	3	3	1	1	1	2	4	3	4	4	4	4	4	4	4	4	4	3	4	3	3	2
210	2020/4/8 20:52:46	99秒	微信	N/A	49.89.246.12(江苏-宿迁)	1	4	3	1	3	2	2	1	2	2	3	3	2	3	3	3	3	3	3	4	4	4	4	4
211	2020/4/8 20:53:04	157秒	微信	N/A	112.20.210.95(江苏-宿迁)	2	3	3	1	2	1	1	2	3	4	4	4	4	4	4	4	4	4	4	4	4	4	2	3
212	2020/4/8 20:53:09	195秒	微信	N/A	223.104.147.249(江苏-宿迁)	1	5	2	3	4	2	2	2	3	3	3	3	3	3	3	3	4	4	4	4	4	4	1	1
213	2020/4/8 20:53:20	346秒	微信	N/A	49.70.63.144(江苏-宿迁)	1	5	2	3	3	2	1	1	3	2	1	2	1	3	4	4	4	4	4	4	4	4	4	4
214	2020/4/8 20:54:04	75秒	微信	N/A	223.104.4.231(江苏-苏州)	1	2	2	2	2	2	1	2	3	3	3	4	4	4	4	4	3	4	4	4	4	3	3	2
215	2020/4/8 20:55:54	215秒	微信	N/A	223.104.147.4(江苏-宿迁)	1	5	1	2	3	2	1	1	4	3	4	4	3	4	4	4	4	4	3	4	4	4	4	4
216	2020/4/8 20:56:25	89秒	微信	N/A	117.95.215.2(江苏-宿迁)	1	2	3	1	1	1	1	1	1	1	1	1	1	1	1	1	1	1	1	1	1	1	1	1
217	2020/4/8 20:56:32	391秒	微信	N/A	49.70.57.245(江苏-宿迁)	1	3	1	3	3	2	1	1	3	4	4	4	4	4	4	4	4	4	4	4	4	4	4	4
218	2020/4/8 20:56:58	79秒	微信	N/A	49.70.52.125(江苏-宿迁)	2	2	3	2	2	1	1	1	4	4	4	3	4	4	3	4	4	4	4	4	4	4	4	4
219	2020/4/8 20:57:20	78秒	微信	N/A	223.104.147.4(江苏-宿迁)	1	5	2	1	4	2	1	1	2	1	1	2	2	2	2	2	3	3	2	2	2	3	1	4
220	2020/4/8 20:57:51	222秒	微信	N/A	49.78.112.142(江苏-南京)	2	5	3	1	4	2	3	1	4	4	4	3	3	4	4	4	4	4	4	4	4	4	4	4
221	2020/4/8 20:58:48	96秒	微信	N/A	49.89.173.125(江苏-宿迁)	1	2	3	1	1	2	1	1	2	3	2	3	3	3	3	3	3	4	2	4	2	3	1	4
222	2020/4/8 21:01:15	335秒	微信	N/A	223.104.147.31(江苏-宿迁)	1	5	2	1	4	2	1	2	3	3	4	4	4	4	4	4	4	4	4	3	4	4	3	3
223	2020/4/8 21:01:53	79秒	微信	N/A	114.216.185.252(江苏-苏州)	1	1	1	3	2	1	1	2	4	4	4	4	4	4	4	4	4	4	3	4	4	4	1	1
224	2020/4/8 21:01:59	413秒	微信	N/A	114.239.214.12(江苏-宿迁)	2	5	2	2	4	2	1	1	4	4	4	4	3	4	4	4	4	4	4	4	4	4	1	1
225	2020/4/8 21:03:08	198秒	微信	N/A	223.104.147.20(江苏-宿迁)	1	4	1	3	3	2	2	2	3	3	4	4	2	3	4	4	4	4	3	4	4	4	2	2
226	2020/4/8 21:03:38	125秒	微信	N/A	117.95.193.253(江苏-宿迁)	1	1	3	2	1	1	1	1	4	4	4	3	3	3	4	4	4	4	3	3	4	4	1	1
227	2020/4/8 21:03:49	160秒	微信	N/A	223.104.6.37(福建-厦门)	1	4	2	2	3	2	1	2	4	3	3	4	3	4	4	4	4	4	4	4	4	4	2	2
228	2020/4/8 21:08:44	181秒	微信	N/A	49.89.217.36(江苏-宿迁)	1	5	2	2	4	2	3	1	4	3	4	3	3	4	4	3	4	4	4	4	4	4	4	4
229	2020/4/8 21:09:01	144秒	微信	N/A	114.239.12.94(江苏-宿迁)	2	3	2	2	2	2	1	2	3	3	4	4	3	4	4	4	4	4	4	4	4	4	1	4
230	2020/4/8 21:09:41	81秒	微信	N/A	122.195.146.245(江苏-宿迁)	2	2	3	2	1	1	1	2	3	3	4	4	3	3	4	4	4	4	4	4	4	4	4	3
231	2020/4/8 21:10:08	72秒	微信	N/A	112.3.207.48(江苏-苏州)	2	2	3	3	2	1	1	2	3	4	4	4	3	4	4	4	4	4	4	4	4	4	2	4
232	2020/4/8 21:12:34	115秒	微信	N/A	117.136.19.243(江苏-扬州)	1	2	3	1	2	1	2	1	4	4	4	4	4	4	4	4	4	4	4	4	4	4	4	2
233	2020/4/8 21:12:38	285秒	微信	N/A	49.89.20.223(江苏-宿迁)	2	5	2	2	4	2	1	2	3	3	3	4	3	3	4	4	4	4	3	4	4	4	1	4
234	2020/4/8 21:12:40	108秒	微信	N/A	223.104.147.250(江苏-宿迁)	1	5	2	2	4	2	2	1	4	3	3	3	3	3	3	3	3	3	3	4	2	3	2	2
235	2020/4/8 21:12:58	110秒	微信	N/A	223.68.44.91(江苏-宿迁)	1	4	3	1	3	2	1	2	4	4	4	4	4	4	4	4	4	4	4	4	4	4	1	4
236	2020/4/8 21:13:53	79秒	微信	N/A	117.82.32.236(江苏-苏州)	2	2	3	3	1	1	1	1	4	3	4	4	4	4	4	4	4	4	4	4	4	4	1	4
237	2020/4/8 21:14:36	100秒	微信	N/A	49.89.174.211(江苏-宿迁)	2	4	3	1	3	2	2	1	2	2	2	3	2	2	3	3	3	3	3	3	3	3	1	1
238	2020/4/8 21:14:44	75秒	微信	N/A	121.226.165.158(江苏-宿迁)	2	1	2	1	1	1	1	2	4	4	4	4	4	4	4	4	4	4	4	4	4	4	1	3
239	2020/4/8 21:15:47	66秒	微信	N/A	122.96.41.29(江苏-南京)	1	2	2	2	1	2	1	2	4	4	4	4	4	4	4	4	4	4	4	4	4	4	1	4
240	2020/4/8 21:15:51	220秒	微信	N/A	49.89.170.119(江苏-宿迁)	1	5	2	1	4	2	3	2	4	4	4	4	3	4	4	4	4	4	4	4	4	4	4	4
241	2020/4/8 21:15:53	156秒	微信	N/A	49.89.98.15(江苏-宿迁)	1	5	2	1	4	2	2	1	2	1	4	1	1	4	4	4	3	1	4	4	4	1	1	4
242	2020/4/8 21:16:06	92秒	微信	N/A	223.104.148.110(江苏-苏州)	2	2	3	2	1	1	1	2	4	3	4	3	2	3	4	3	4	4	4	4	4	3	2	2
243	2020/4/8 21:16:11	527秒	微信	N/A	49.78.199.249(江苏-南京)	1	4	1	3	3	2	2	2	4	4	4	4	3	4	4	4	4	4	4	4	4	4	3	4
244	2020/4/8 21:16:30	130秒	微信	N/A	49.92.135.243(江苏-南京)	1	5	3	1	3	2	1	1	4	4	4	4	3	4	4	4	4	4	3	4	4	4	1	4
245	2020/4/8 21:16:55	130秒	微信	N/A	180.99.147.92(江苏-苏州)	2	4	3	2	2	2	1	1	3	3	3	4	4	3	4	4	4	4	4	4	4	4	1	1
246	2020/4/8 21:16:59	142秒	微信	N/A	183.208.105.60(江苏-宿迁)	1	5	3	1	4	2	2	1	4	4	4	4	3	4	4	4	4	4	4	4	4	4	1	1
247	2020/4/8 21:18:01	169秒	微信	N/A	223.68.47.12(江苏-宿迁)	1	4	3	3	3	2	1	2	4	4	4	3	3	4	3	4	4	4	4	4	4	4	2	2
248	2020/4/8 21:18:15	124秒	微信	N/A	49.89.29.186(江苏-宿迁)	2	3	3	1	2	2	2	1	4	4	4	4	3	4	4	4	4	4	4	4	4	4	4	4
249	2020/4/8 21:19:23	246秒	微信	N/A	121.226.227.12(江苏-宿迁)	1	5	1	1	3	2	1	1	4	4	4	4	3	4	4	4	4	4	4	4	4	4	1	2
250	2020/4/8 21:19:32	91秒	微信	N/A	49.70.55.36(江苏-宿迁)	1	2	2	3	1	2	1	2	4	4	4	4	4	4	4	4	4	4	4	4	4	4	4	4
251	2020/4/8 21:20:00	139秒	微信	N/A	117.136.45.249(江苏-宿迁)	1	4	2	1	3	2	3	1	1	3	3	3	3	3	4	4	4	4	4	4	4	4	4	4
252	2020/4/8 21:20:22	100秒	微信	N/A	49.89.219.140(江苏-宿迁)	2	4	2	3	3	2	1	2	3	4	1	3	3	4	4	4	4	4	4	4	4	4	4	4
253	2020/4/8 21:21:00	129秒	微信	N/A	49.70.58.25(江苏-宿迁)	2	1	3	2	1	1	1	2	4	3	4	4	3	4	3	4	4	4	3	4	4	4	1	2
254	2020/4/8 21:21:17	127秒	微信	N/A	114.239.12.131(江苏-宿迁)	1	4	3	1	3	2	3	2	2	3	4	2	1	3	3	2	3	3	4	3	3	4	1	2
255	2020/4/8 21:21:54	264秒	微信	N/A	49.89.219.19(江苏-宿迁)	1	5	2	1	4	3	1	1	3	3	3	2	3	4	4	4	4	4	3	4	4	3	1	4
256	2020/4/8 21:22:13	72秒	微信	N/A	49.89.217.180(江苏-宿迁)	2	5	2	3	4	2	1	2	4	4	4	4	4	4	4	4	4	4	4	4	4	4	4	4
257	2020/4/8 21:22:16	129秒	微信	N/A	112.10.187.215(浙江-杭州)	1	4	1	3	3	2	1	2	3	4	3	4	2	3	4	4	4	4	4	4	4	4	1	2
258	2020/4/8 21:22:34	164秒	微信	N/A	183.192.234.94(上海-上海)	1	4	3	3	3	2	2	1	3	3	3	3	3	3	4	4	4	4	4	4	4	4	3	2
259	2020/4/8 21:23:02	182秒	微信	N/A	49.92.151.3(江苏-南京)	1	5	2	1	4	2	2	1	4	4	4	4	4	4	4	4	4	4	4	4	4	4	4	4
260	2020/4/8 21:23:46	138秒	微信	N/A	223.68.47.14(江苏-宿迁)	2	3	3	1	3	2	3	1	2	2	2	1	2	3	3	4	4	3	4	4	3	4	1	4
261	2020/4/8 21:24:17	173秒	微信	N/A	223.104.147.5(江苏-宿迁)	1	5	2	1	4	2	1	1	3	3	4	4	4	4	4	4	4	4	4	4	4	4	4	4
262	2020/4/8 21:24:31	91秒	微信	N/A	223.104.147.244(江苏-宿迁)	1	2	3	1	3	2	1	2	3	3	3	4	3	3	3	4	4	4	4	4	4	4	2	2
263	2020/4/8 21:26:16	65秒	微信	N/A	183.208.100.224(江苏-宿迁)	1	5	2	1	4	2	1	1	2	2	1	2	2	2	2	2	2	3	3	3	3	3	4	1
264	2020/4/8 21:26:32	115秒	微信	N/A	27.196.166.73(山东-聊城)	1	2	1	1	1	2	1	1	2	4	4	4	4	4	3	3	4	4	3	4	4	4	1	4
265	2020/4/8 21:27:12	213秒	微信	N/A	223.68.44.3(江苏-宿迁)	1	5	3	1	4	2	2	2	3	3	4	3	3	3	4	3	4	4	4	4	4	4	1	4
266	2020/4/8 21:28:06	115秒	微信	N/A	49.89.219.24(江苏-宿迁)	1	5	1	1	4	2	3	1	4	4	4	4	4	4	4	4	4	4	4	4	4	4	1	4
267	2020/4/8 21:28:08	137秒	微信	N/A	49.89.121.229(江苏-宿迁)	1	5	2	1	4	2	2	1	2	1	1	2	1	1	1	1	2	2	1	1	2	2	1	2
268	2020/4/8 21:28:08	118秒	微信	N/A	117.136.19.93(江苏-连云港)	1	4	3	2	3	2	1	1	4	4	4	4	4	4	4	4	4	4	4	4	4	4	4	1
269	2020/4/8 21:28:10	149秒	微信	N/A	112.20.234.139(江苏-宿迁)	1	2	3	1	1	2	1	1	3	3	3	3	3	4	4	4	4	4	4	4	4	4	1	3
270	2020/4/8 21:28:12	106秒	微信	N/A	49.70.54.244(江苏-宿迁)	2	5	3	3	4	3	1	2	4	4	4	4	4	4	4	3	4	3	3	3	3	4	1	4
271	2020/4/8 21:28:28	110秒	微信	N/A	112.65.12.79(上海-上海)	1	3	2	2	2	2	1	2	4	4	4	4	3	4	4	4	4	4	4	4	4	4	4	4
272	2020/4/8 21:28:42	160秒	微信	N/A	223.68.27.22(江苏-宿迁)	1	5	2	3	4	2	1	2	4	4	3	3	3	4	4	4	4	4	4	4	4	4	4	4
273	2020/4/8 21:29:57	139秒	微信	N/A	121.226.166.119(江苏-宿迁)	2	4	3	1	2	2	1	1	4	4	4	4	4	4	4	4	4	4	4	4	4	4	4	4
274	2020/4/8 21:30:03	165秒	微信	N/A	223.104.147.5(江苏-宿迁)	1	5	2	1	4	2	1	1	4	4	4	4	4	4	4	4	4	4	4	4	4	4	4	4
275	2020/4/8 21:30:21	199秒	微信	N/A	122.96.41.196(江苏-南京)	1	5	1	3	3	2	2	1	3	2	4	4	4	4	4	4	4	4	4	4	4	4	1	3
276	2020/4/8 21:31:54	199秒	微信	N/A	49.95.250.222(江苏-南京)	2	3	3	1	1	1	1	2	4	3	4	4	3	4	4	4	4	4	4	4	4	4	1	1
277	2020/4/8 21:32:54	106秒	微信	N/A	180.111.171.113(江苏-南京)	2	3	3	3	2	2	1	2	4	4	4	3	3	4	4	4	4	4	4	4	4	4	1	1
278	2020/4/8 21:34:01	97秒	微信	N/A	49.78.148.110(江苏-南京)	2	4	1	3	3	3	1	2	3	3	3	3	4	4	4	4	4	4	3	4	4	4	1	4
279	2020/4/8 21:35:23	96秒	微信	N/A	112.83.204.182(江苏-宿迁)	2	3	4	1	3	3	1	2	4	2	2	1	2	4	4	3	4	4	3	4	4	3	2	2
280	2020/4/8 21:35:50	295秒	微信	N/A	223.68.45.21(江苏-宿迁)	1	5	1	1	4	2	2	1	3	4	4	4	4	4	4	4	4	4	4	4	4	4	1	1
281	2020/4/8 21:36:15	89秒	微信	N/A	117.164.236.187(江西-上饶)	1	2	2	3	2	2	1	2	1	1	2	1	1	3	4	4	4	4	4	4	4	4	2	2
282	2020/4/8 21:36:15	97秒	微信	N/A	117.95.168.2(江苏-宿迁)	1	4	3	2	3	2	1	1	4	4	3	3	3	3	4	4	4	4	4	4	3	3	1	2
283	2020/4/8 21:36:57	65秒	微信	N/A	114.220.97.102(江苏-苏州)	1	1	2	3	1	1	1	1	1	1	1	1	1	1	1	1	1	1	1	1	1	1	1	1
284	2020/4/8 21:37:04	66秒	微信	N/A	223.104.147.1(江苏-宿迁)	1	2	2	1	3	2	2	1	3	3	4	4	4	4	4	4	4	4	4	4	4	4	4	4
285	2020/4/8 21:38:20	96秒	微信	N/A	223.68.45.21(江苏-宿迁)	1	5	1	1	4	2	2	1	4	4	4	4	4	4	4	4	4	4	4	4	4	4	1	1
286	2020/4/8 21:38:38	94秒	微信	N/A	183.211.119.112(江苏-连云港)	2	4	3	3	3	2	1	1	4	4	4	3	3	4	4	4	4	4	4	4	4	4	1	4
287	2020/4/8 21:38:38	131秒	微信	N/A	111.208.112.88(江苏-南京)	2	5	2	2	4	2	2	1	4	4	4	4	3	4	4	3	4	4	4	4	4	4	4	4
288	2020/4/8 21:39:40	224秒	微信	N/A	117.136.45.246(江苏-宿迁)	2	5	3	1	4	2	3	1	3	3	3	3	1	3	3	3	3	4	3	3	3	3	4	1
289	2020/4/8 21:39:47	158秒	微信	N/A	140.243.48.226(福建-厦门)	1	2	2	3	3	2	1	1	1	2	2	3	2	1	3	3	3	4	3	4	4	2	1	4
290	2020/4/8 21:39:56	126秒	微信	N/A	223.68.26.192(江苏-宿迁)	1	4	2	1	3	2	2	1	3	3	4	3	4	4	4	4	4	4	4	4	4	4	1	4
291	2020/4/8 21:42:12	100秒	微信	N/A	49.92.135.243(江苏-南京)	1	5	3	1	3	2	1	1	4	4	4	4	3	4	4	4	4	4	3	4	4	4	4	4
292	2020/4/8 21:43:00	64秒	微信	N/A	117.62.97.211(江苏-苏州)	1	1	2	2	1	1	1	2	3	2	4	3	3	4	4	4	4	4	4	4	4	4	1	4
293	2020/4/8 21:43:59	152秒	微信	N/A	117.95.143.102(江苏-宿迁)	1	2	1	3	1	2	1	1	4	4	4	4	4	4	4	4	4	4	4	4	4	4	1	2
294	2020/4/8 21:44:12	315秒	微信	N/A	36.61.92.115(安徽-合肥)	1	3	1	3	1	2	1	2	2	3	3	3	3	3	4	3	3	3	3	4	1	3	2	2
295	2020/4/8 21:44:52	148秒	微信	N/A	117.136.19.92(江苏-连云港)	2	3	3	1	1	2	1	1	4	4	4	4	4	4	4	4	4	4	3	4	4	4	1	1
296	2020/4/8 21:45:23	149秒	微信	N/A	183.208.168.179(江苏-常州)	1	5	1	3	3	2	3	2	4	4	4	4	4	4	4	4	4	4	4	4	4	4	2	2
297	2020/4/8 21:46:07	200秒	微信	N/A	112.20.209.28(江苏-宿迁)	2	5	3	3	4	2	1	1	3	3	3	4	3	4	3	3	4	4	4	3	4	3	1	2
298	2020/4/8 21:50:54	167秒	微信	N/A	223.107.56.6(江苏-徐州)	2	4	2	3	1	2	1	2	3	2	3	2	1	2	3	4	3	3	4	3	4	4	1	1
299	2020/4/8 21:51:15	214秒	微信	N/A	49.89.96.131(江苏-宿迁)	2	5	3	3	3	2	1	1	3	3	4	3	3	1	4	4	4	4	4	3	3	2	4	4
300	2020/4/8 21:52:30	121秒	微信	N/A	223.104.146.65(江苏-苏州)	1	1	2	3	1	1	1	1	1	2	2	3	1	3	4	4	4	4	4	4	4	2	1	4
301	2020/4/8 21:54:03	76秒	微信	N/A	153.99.14.78(江苏-淮安)	2	4	3	3	3	2	1	2	1	1	1	2	1	1	2	1	1	4	2	1	1	2	1	1
302	2020/4/8 21:54:24	208秒	微信	N/A	49.70.55.45(江苏-宿迁)	2	5	2	1	4	2	2	1	3	1	4	4	2	4	4	3	4	4	4	4	4	4	3	4
303	2020/4/8 21:57:10	68秒	微信	N/A	223.64.65.145(江苏-苏州)	1	1	2	3	1	1	1	2	4	4	4	3	3	4	4	4	4	4	4	4	4	4	1	4
304	2020/4/8 21:57:12	84秒	微信	N/A	221.225.230.210(江苏-苏州)	1	4	3	3	3	2	3	2	4	3	3	4	3	4	4	4	4	4	4	4	4	4	4	4
305	2020/4/8 21:58:14	96秒	微信	N/A	39.181.217.160(浙江-台州)	1	2	1	3	2	2	1	1	3	2	2	2	2	3	4	3	4	4	3	4	2	3	2	1
306	2020/4/8 22:00:09	88秒	微信	N/A	223.104.147.15(江苏-宿迁)	2	2	3	3	1	2	1	2	3	3	3	3	3	3	3	3	3	3	3	3	4	3	2	2
307	2020/4/8 22:00:43	153秒	微信	N/A	49.90.53.131(江苏-南京)	2	3	3	1	2	2	1	2	2	2	1	2	2	3	3	4	4	4	4	3	4	4	1	2
308	2020/4/8 22:05:55	147秒	微信	N/A	117.136.66.224(江苏-宿迁)	1	4	1	3	3	2	1	2	4	3	4	4	4	4	4	4	4	4	4	4	4	4	4	2
309	2020/4/8 22:07:19	180秒	微信	N/A	49.94.40.13(江苏-南京)	2	4	2	3	2	2	1	1	4	4	4	4	3	4	4	4	4	4	4	4	4	4	1	4
310	2020/4/8 22:09:49	319秒	微信	N/A	121.237.221.122(江苏-南京)	1	5	2	3	4	2	1	2	3	3	4	4	4	4	4	4	4	4	4	4	4	4	3	4
311	2020/4/8 22:09:52	295秒	微信	N/A	49.70.55.237(江苏-宿迁)	1	5	2	3	4	2	1	2	3	3	3	4	2	2	3	3	4	4	4	3	4	2	1	2
312	2020/4/8 22:13:32	105秒	微信	N/A	117.136.67.223(江苏-苏州)	1	1	2	3	1	1	1	1	1	3	3	3	3	3	3	3	4	4	4	4	4	4	1	4
313	2020/4/8 22:14:45	155秒	微信	N/A	223.104.147.252(江苏-宿迁)	1	5	2	1	4	2	1	1	3	3	4	4	4	4	4	4	4	4	4	4	4	4	4	4
314	2020/4/8 22:17:02	173秒	微信	N/A	49.89.218.156(江苏-宿迁)	1	5	2	1	4	2	3	2	3	3	3	4	3	4	4	4	4	4	4	4	4	4	1	4
315	2020/4/8 22:20:58	185秒	微信	N/A	111.36.6.133(山东-济宁)	1	3	1	1	3	3	2	2	4	4	4	4	4	4	4	4	4	4	4	4	4	4	1	2
316	2020/4/8 22:22:19	90秒	微信	N/A	117.136.19.84(江苏-连云港)	2	2	2	2	1	1	1	2	4	4	4	4	4	4	4	4	4	4	4	4	4	4	4	4
317	2020/4/8 22:24:14	219秒	微信	N/A	112.20.208.170(江苏-宿迁)	1	5	2	3	4	2	2	2	3	4	2	4	3	4	4	4	4	4	4	4	4	4	1	3
318	2020/4/8 22:25:57	143秒	微信	N/A	121.226.166.211(江苏-宿迁)	2	2	2	2	1	2	1	2	3	3	3	3	3	3	4	3	3	4	3	3	4	3	3	3
319	2020/4/8 22:26:36	179秒	微信	N/A	117.136.66.235(江苏-宿迁)	1	5	2	3	4	2	2	2	4	4	4	4	4	4	4	4	4	4	4	4	4	4	1	1
320	2020/4/8 22:30:55	138秒	微信	N/A	112.0.143.1(江苏-苏州)	1	4	2	2	3	2	1	1	3	3	3	3	3	4	4	4	4	4	3	4	4	4	4	4
321	2020/4/8 22:33:19	190秒	微信	N/A	112.23.21.23(江苏-宿迁)	1	3	2	2	3	2	3	1	4	4	3	4	3	4	3	3	4	4	3	4	3	4	4	4
322	2020/4/8 22:37:07	165秒	微信	N/A	121.226.167.244(江苏-宿迁)	1	5	1	3	4	2	2	2	3	4	4	3	3	4	4	4	4	4	4	4	4	4	4	4
323	2020/4/8 22:37:44	136秒	微信	N/A	223.104.147.252(江苏-宿迁)	2	4	3	3	3	2	1	2	4	3	4	2	3	4	4	4	4	4	3	3	3	4	4	1
324	2020/4/8 22:37:58	147秒	微信	N/A	223.104.147.254(江苏-宿迁)	1	2	1	3	2	2	1	2	3	3	4	2	3	4	2	3	4	4	3	3	3	3	4	4
325	2020/4/8 22:37:59	117秒	微信	N/A	117.93.101.226(江苏-盐城)	2	2	3	2	2	2	1	2	2	2	4	4	2	3	4	4	4	4	3	4	4	3	3	2
326	2020/4/8 22:39:11	61秒	微信	N/A	121.226.167.244(江苏-宿迁)	1	5	1	3	4	2	2	2	4	4	4	3	3	4	4	4	4	4	4	3	4	4	4	4
327	2020/4/8 22:41:38	140秒	微信	N/A	49.89.96.10(江苏-宿迁)	1	5	2	1	4	2	3	1	4	4	4	3	3	4	4	4	4	4	3	4	4	4	4	4
328	2020/4/8 22:45:05	153秒	微信	N/A	112.23.14.99(江苏-宿迁)	1	5	3	1	4	2	3	1	4	3	3	4	4	4	4	3	4	4	4	4	4	4	1	3
329	2020/4/8 22:47:48	147秒	微信	N/A	112.83.234.119(江苏-宿迁)	1	4	3	1	3	2	1	2	4	4	4	4	4	4	4	4	4	4	4	4	4	4	1	3
330	2020/4/8 22:51:58	238秒	微信	N/A	122.195.162.60(江苏-宿迁)	1	5	2	2	4	2	1	2	3	3	3	4	3	4	4	4	4	4	3	4	4	4	4	4
331	2020/4/8 22:53:49	207秒	微信	N/A	117.136.66.229(江苏-宿迁)	2	5	1	2	4	2	1	1	3	3	3	3	3	3	4	3	4	4	2	3	3	4	1	4
332	2020/4/8 22:55:10	59秒	微信	N/A	117.136.66.228(江苏-宿迁)	1	5	2	1	4	2	2	1	2	1	1	2	1	1	1	1	2	2	1	1	2	2	1	2
333	2020/4/8 23:08:50	46秒	微信	N/A	180.111.169.132(江苏-南京)	1	2	3	3	1	1	1	2	4	4	4	4	4	4	4	4	4	4	4	4	4	4	4	4
334	2020/4/8 23:10:59	207秒	微信	N/A	121.226.165.231(江苏-宿迁)	1	4	2	3	3	2	2	1	4	3	4	3	3	3	4	3	4	4	3	4	4	3	2	2
335	2020/4/8 23:12:04	108秒	微信	N/A	218.108.128.243(浙江-杭州)	1	1	1	3	1	1	1	2	4	4	4	4	4	4	4	4	4	4	4	4	4	4	4	4
336	2020/4/8 23:20:15	156秒	微信	N/A	112.22.2.75(江苏-苏州)	1	4	2	3	3	2	2	1	3	3	4	4	2	4	4	4	4	3	3	4	4	4	4	4
337	2020/4/8 23:22:51	82秒	微信	N/A	49.92.83.169(江苏-南京)	1	1	2	3	1	1	1	1	3	4	1	4	3	3	4	4	4	4	4	4	4	3	1	1
338	2020/4/8 23:29:39	101秒	微信	N/A	223.104.240.244(云南-未知)	2	3	3	3	2	2	1	2	3	4	4	4	3	4	4	4	4	4	4	4	4	4	1	1
339	2020/4/8 23:50:25	97秒	微信	N/A	49.73.62.168(江苏-苏州)	2	1	2	3	1	1	1	1	2	3	4	4	2	3	4	4	4	4	4	3	4	4	1	4
340	2020/4/8 23:52:26	122秒	微信	N/A	124.160.213.52(浙江-杭州)	1	2	1	3	3	1	1	2	4	4	4	4	4	4	4	4	4	4	4	3	4	4	1	4
341	2020/4/9 0:17:40	123秒	微信	N/A	223.68.24.102(江苏-宿迁)	1	4	3	1	3	2	1	1	3	3	4	3	2	3	4	4	4	4	4	4	4	4	1	4
342	2020/4/9 1:42:12	234秒	微信	N/A	121.226.163.99(江苏-宿迁)	1	5	3	1	4	2	3	1	4	4	4	3	2	4	3	4	3	3	3	4	3	4	3	3
343	2020/4/9 3:55:43	331秒	微信	N/A	49.89.251.182(江苏-宿迁)	1	5	1	3	4	2	1	1	3	4	4	4	3	4	4	4	4	4	4	4	4	4	1	4
344	2020/4/9 4:23:41	145秒	微信	N/A	114.239.12.76(江苏-宿迁)	1	5	2	3	3	2	1	1	3	4	4	3	3	4	3	4	4	4	4	4	4	4	4	4
345	2020/4/9 4:25:53	79秒	微信	N/A	114.239.12.76(江苏-宿迁)	1	5	1	3	4	2	2	1	4	3	4	3	4	4	4	3	4	4	4	4	4	4	4	4
346	2020/4/9 6:07:00	154秒	微信	N/A	49.70.54.198(江苏-宿迁)	2	4	2	2	3	2	1	1	2	3	2	3	2	4	3	4	4	3	3	4	3	4	2	3
347	2020/4/9 6:11:41	74秒	微信	N/A	183.211.87.171(江苏-苏州)	1	1	3	2	1	1	1	2	3	3	3	3	3	4	4	4	4	4	4	3	4	4	1	4
348	2020/4/9 6:30:28	171秒	微信	N/A	49.89.13.163(江苏-宿迁)	1	5	2	1	4	2	3	1	4	4	4	4	3	4	4	4	4	4	4	3	4	4	3	4
349	2020/4/9 6:44:07	253秒	微信	N/A	223.104.36.101(安徽-未知)	1	4	1	3	2	2	1	1	4	4	4	4	4	4	4	4	4	4	4	4	4	4	4	4
350	2020/4/9 7:12:02	93秒	微信	N/A	49.89.97.86(江苏-宿迁)	1	4	3	3	3	2	1	1	4	3	4	4	4	4	4	4	4	4	4	4	4	4	4	4
351	2020/4/9 7:14:02	160秒	微信	N/A	223.104.147.246(江苏-宿迁)	1	3	3	3	2	2	1	2	3	3	4	4	3	4	4	4	4	4	3	4	4	4	1	1
352	2020/4/9 7:19:38	92秒	微信	N/A	223.104.147.12(江苏-宿迁)	1	2	1	3	1	2	1	1	1	2	2	2	1	3	3	3	4	4	4	4	4	3	1	4
353	2020/4/9 7:24:57	102秒	微信	N/A	121.226.162.111(江苏-宿迁)	2	3	2	2	1	2	1	2	3	4	3	4	3	3	4	4	4	4	4	4	4	4	2	2
354	2020/4/9 7:35:00	204秒	微信	N/A	49.70.55.139(江苏-宿迁)	1	5	3	1	4	2	2	1	4	4	4	4	3	4	4	4	4	4	4	4	4	4	4	4
355	2020/4/9 7:37:39	142秒	微信	N/A	49.89.248.30(江苏-宿迁)	1	2	2	3	2	2	1	1	3	3	3	3	2	4	4	4	4	4	4	4	4	4	1	1
356	2020/4/9 8:03:08	127秒	微信	N/A	140.207.23.246(上海-上海)	2	5	3	3	4	2	1	2	3	3	4	4	4	4	4	4	4	4	4	4	4	4	4	4
357	2020/4/9 8:30:49	49秒	微信	N/A	49.89.219.24(江苏-宿迁)	1	5	1	1	4	2	3	1	4	4	4	4	4	4	4	4	4	4	4	4	4	4	1	4
358	2020/4/9 8:34:33	199秒	微信	N/A	223.104.6.39(福建-厦门)	1	4	3	1	3	2	1	1	3	3	4	4	3	4	4	4	4	4	3	4	4	4	1	4
359	2020/4/9 8:37:55	118秒	微信	N/A	49.95.217.89(江苏-南京)	1	1	2	3	2	1	1	2	4	4	4	4	4	4	4	4	4	4	3	4	4	3	3	4
360	2020/4/9 8:41:15	331秒	微信	N/A	223.104.6.37(福建-厦门)	1	5	2	3	3	2	1	2	2	2	2	3	3	3	3	4	4	4	3	3	4	4	4	3
361	2020/4/9 8:41:16	111秒	微信	N/A	117.136.21.137(江西-萍乡)	1	3	3	2	1	2	1	1	1	1	1	4	3	4	4	3	3	4	3	3	3	4	4	3
362	2020/4/9 8:43:16	174秒	微信	N/A	49.89.219.127(江苏-宿迁)	2	5	3	3	4	2	1	2	4	4	4	3	3	3	3	4	4	4	4	4	4	4	4	4
363	2020/4/9 8:44:54	135秒	微信	N/A	120.228.107.26(湖南-长沙)	1	2	1	3	1	1	1	2	4	4	4	4	4	4	4	4	4	4	4	4	4	4	2	2
364	2020/4/9 8:50:59	85秒	微信	N/A	49.73.29.131(江苏-苏州)	1	1	2	3	1	1	1	2	4	4	4	4	3	4	4	4	4	4	4	4	4	4	3	3
365	2020/4/9 8:55:04	111秒	微信	N/A	49.95.185.137(江苏-苏州)	1	1	1	3	1	1	1	1	4	3	3	3	4	4	3	4	4	4	4	4	4	4	4	4
366	2020/4/9 8:56:17	144秒	微信	N/A	223.91.74.248(河南-南阳)	1	2	2	3	2	2	1	2	3	3	3	3	4	3	4	4	4	4	4	4	4	4	1	2
367	2020/4/9 9:03:57	234秒	微信	N/A	140.207.23.16(上海-上海)	1	3	2	1	2	2	3	1	1	2	3	2	2	2	4	4	4	4	2	4	4	3	2	2
368	2020/4/9 9:06:51	112秒	微信	N/A	114.239.141.213(江苏-宿迁)	2	5	2	1	4	2	3	1	2	1	2	2	2	3	3	3	3	3	3	3	3	3	1	4
369	2020/4/9 9:17:33	137秒	微信	N/A	223.68.1.133(江苏-宿迁)	1	5	2	3	4	2	1	1	3	4	4	4	4	4	4	4	4	4	4	4	4	4	4	4
370	2020/4/9 9:19:24	290秒	微信	N/A	112.20.208.196(江苏-宿迁)	1	5	2	1	4	2	2	1	2	2	2	2	2	2	2	2	2	2	2	2	2	2	1	3
371	2020/4/9 9:21:27	275秒	微信	N/A	117.136.19.81(江苏-连云港)	1	5	2	1	4	2	3	1	3	3	4	4	3	4	4	4	4	4	4	4	3	4	1	1
372	2020/4/9 9:22:23	147秒	微信	N/A	117.136.66.233(江苏-宿迁)	1	3	1	3	2	2	1	1	4	4	4	4	4	4	4	4	4	4	4	4	4	4	2	4
373	2020/4/9 9:29:44	71秒	微信	N/A	117.80.132.240(江苏-苏州)	2	1	2	3	1	1	1	2	3	3	4	3	4	2	4	4	4	4	4	4	4	4	1	4
374	2020/4/9 9:43:02	133秒	微信	N/A	117.136.39.90(广东-深圳)	1	1	1	1	1	1	1	1	4	4	4	4	4	4	4	4	4	4	4	4	4	4	2	2
375	2020/4/9 9:45:41	132秒	微信	N/A	101.206.167.79(四川-成都)	1	2	1	3	1	2	1	2	4	4	3	4	3	4	4	4	4	4	2	4	4	4	1	2
376	2020/4/9 9:48:49	54秒	微信	N/A	49.95.246.54(江苏-南京)	1	5	3	1	4	2	2	1	4	4	4	4	4	4	4	4	4	4	4	4	4	4	1	4
377	2020/4/9 9:50:12	98秒	微信	N/A	36.18.113.194(浙江-杭州)	1	2	1	3	1	1	1	2	4	4	4	1	2	4	4	4	4	4	4	4	4	4	2	4
378	2020/4/9 9:51:03	35秒	微信	N/A	49.94.19.40(江苏-南京)	1	2	3	1	1	1	1	1	1	1	1	1	1	1	1	1	1	1	1	1	1	1	1	1
379	2020/4/9 9:52:42	106秒	微信	N/A	117.136.19.92(江苏-连云港)	1	1	2	1	1	1	3	1	3	3	4	4	4	4	4	4	4	4	4	4	4	4	4	4
380	2020/4/9 9:54:29	112秒	微信	N/A	117.136.19.241(江苏-扬州)	1	5	3	1	4	2	3	1	1	2	3	3	3	4	4	4	4	4	4	4	4	4	1	4
381	2020/4/9 9:55:29	143秒	微信	N/A	49.89.16.179(江苏-宿迁)	2	4	3	1	3	2	2	1	2	2	3	3	3	2	4	4	4	4	3	4	3	3	1	4
382	2020/4/9 9:57:42	91秒	微信	N/A	223.104.147.4(江苏-宿迁)	2	2	4	3	1	2	1	2	4	4	4	4	4	4	4	4	4	4	4	4	4	4	1	3
383	2020/4/9 9:58:23	126秒	微信	N/A	112.23.13.133(江苏-宿迁)	2	5	3	3	4	3	1	2	4	4	3	4	4	4	4	4	4	4	4	4	4	4	4	4
384	2020/4/9 9:58:40	122秒	微信	N/A	121.226.164.20(江苏-宿迁)	2	4	2	3	3	2	1	1	4	4	4	4	3	4	4	4	4	4	4	4	4	4	4	3
385	2020/4/9 10:00:05	230秒	微信	N/A	49.90.54.77(江苏-南京)	2	5	2	2	4	2	1	2	3	4	4	4	3	4	3	3	4	4	3	3	4	3	1	4
386	2020/4/9 10:00:34	86秒	微信	N/A	182.104.1.27(江西-南昌)	1	2	1	1	1	1	1	2	4	4	3	4	4	4	4	4	4	4	4	4	4	4	1	1
387	2020/4/9 10:01:12	73秒	微信	N/A	117.136.45.247(江苏-宿迁)	2	5	2	2	4	2	1	1	3	3	3	3	3	3	3	3	3	3	3	3	3	3	1	3
388	2020/4/9 10:01:44	110秒	微信	N/A	49.78.96.22(江苏-南京)	1	3	3	1	1	2	1	1	3	3	3	2	2	4	4	2	4	4	2	4	4	4	1	1
389	2020/4/9 10:02:16	198秒	微信	N/A	49.89.99.234(江苏-宿迁)	2	5	3	2	4	2	1	2	4	3	4	4	4	4	4	4	4	4	3	4	4	4	4	4
390	2020/4/9 10:03:57	244秒	微信	N/A	49.89.99.234(江苏-宿迁)	2	5	1	1	4	2	3	1	4	3	2	3	3	4	4	4	4	4	1	4	4	4	3	3
391	2020/4/9 10:05:19	864秒	微信	N/A	117.136.19.255(江苏-扬州)	1	5	3	1	4	2	3	1	1	1	2	2	2	2	3	4	2	2	1	2	2	2	2	1
392	2020/4/9 10:06:35	235秒	微信	N/A	223.104.147.27(江苏-宿迁)	1	5	1	1	4	2	2	2	3	3	3	3	3	4	3	3	3	4	2	4	3	4	1	2
393	2020/4/9 10:07:09	119秒	微信	N/A	122.96.42.78(江苏-南京)	1	3	3	1	2	2	1	2	3	4	4	4	4	3	4	4	4	4	4	4	4	3	1	3
394	2020/4/9 10:07:27	325秒	微信	N/A	49.89.99.234(江苏-宿迁)	2	5	3	1	4	2	3	1	4	4	4	4	4	4	4	4	4	4	4	4	4	4	3	3
395	2020/4/9 10:07:58	148秒	微信	N/A	49.89.99.234(江苏-宿迁)	1	5	2	1	4	2	3	1	4	4	4	3	3	4	4	4	4	4	4	4	4	4	1	3
396	2020/4/9 10:08:58	83秒	微信	N/A	49.89.99.234(江苏-宿迁)	2	2	2	3	1	2	1	2	3	3	3	4	3	3	4	4	4	4	4	4	4	3	1	2
397	2020/4/9 10:09:11	76秒	微信	N/A	139.207.76.168(四川-成都)	1	2	1	3	1	1	1	1	4	4	3	3	4	4	4	4	4	4	4	4	4	4	2	2
398	2020/4/9 10:10:36	267秒	微信	N/A	49.89.99.234(江苏-宿迁)	2	5	2	1	4	2	3	1	3	3	3	3	2	3	4	4	4	4	3	4	4	4	1	3
399	2020/4/9 10:11:07	261秒	微信	N/A	49.94.146.86(江苏-南京)	2	3	3	1	2	2	1	2	2	2	2	3	3	2	3	4	4	4	4	4	3	4	1	3
400	2020/4/9 10:11:25	109秒	微信	N/A	223.104.147.13(江苏-宿迁)	2	2	3	2	1	2	1	2	3	3	4	4	3	4	4	4	4	4	4	4	4	4	1	4
401	2020/4/9 10:11:53	248秒	微信	N/A	49.94.173.165(江苏-南京)	1	5	2	1	4	2	1	2	4	4	4	4	4	4	4	4	4	4	4	4	4	4	3	3
402	2020/4/9 10:18:40	165秒	微信	N/A	223.104.147.5(江苏-宿迁)	2	5	3	3	3	2	1	1	2	3	2	2	2	2	3	3	3	3	2	3	4	3	1	4
403	2020/4/9 10:20:19	103秒	微信	N/A	117.136.45.252(江苏-宿迁)	1	4	3	1	3	2	1	1	3	3	3	4	3	4	4	4	4	4	3	4	4	4	1	4
404	2020/4/9 10:23:46	91秒	微信	N/A	223.104.147.21(江苏-宿迁)	1	4	3	3	3	1	1	1	3	3	2	4	3	3	3	3	3	4	4	4	4	4	3	2
405	2020/4/9 10:23:56	189秒	微信	N/A	223.104.147.244(江苏-宿迁)	2	4	3	3	3	2	1	1	3	3	3	4	3	4	3	4	4	4	4	4	4	4	1	4
406	2020/4/9 10:24:04	204秒	微信	N/A	112.20.209.137(江苏-宿迁)	1	5	2	1	4	2	3	1	3	4	4	4	3	3	4	4	4	4	4	4	4	4	1	4
407	2020/4/9 10:24:19	110秒	微信	N/A	180.101.157.248(江苏-宿迁)	1	5	3	3	4	2	3	1	3	4	4	3	4	4	4	4	4	4	3	4	4	3	1	4
408	2020/4/9 10:24:24	147秒	微信	N/A	111.208.112.22(江苏-南京)	2	5	3	3	4	2	3	1	4	4	4	4	3	4	4	4	4	4	4	4	4	4	1	4
409	2020/4/9 10:24:38	166秒	微信	N/A	223.104.147.17(江苏-宿迁)	2	5	3	3	4	2	1	1	3	3	3	3	3	4	4	4	4	4	3	3	3	4	4	4
410	2020/4/9 10:24:45	151秒	微信	N/A	117.136.19.249(江苏-扬州)	2	5	3	3	4	2	1	1	3	3	3	3	2	3	4	4	3	4	3	2	4	4	4	4
411	2020/4/9 10:25:35	120秒	微信	N/A	49.89.99.234(江苏-宿迁)	1	5	3	3	4	2	3	2	3	3	2	3	3	4	4	4	4	4	4	4	4	4	3	3
412	2020/4/9 10:26:25	82秒	微信	N/A	223.104.147.26(江苏-宿迁)	2	4	3	3	3	2	1	1	3	3	3	3	3	3	4	4	4	4	3	3	4	4	1	4
413	2020/4/9 10:27:49	160秒	微信	N/A	180.101.157.245(江苏-宿迁)	2	4	3	3	3	2	1	1	3	3	3	2	2	4	4	4	4	4	4	4	4	4	1	4
414	2020/4/9 10:27:51	168秒	微信	N/A	180.101.157.245(江苏-宿迁)	2	4	3	3	3	3	1	1	4	3	3	3	2	4	4	4	4	4	3	4	4	4	4	4
415	2020/4/9 10:28:03	110秒	微信	N/A	180.101.157.245(江苏-宿迁)	2	4	3	3	3	2	1	1	3	3	3	4	3	4	4	4	4	4	4	4	4	4	1	4
416	2020/4/9 10:28:10	197秒	微信	N/A	180.101.157.244(江苏-宿迁)	2	4	3	3	3	2	1	1	3	3	2	3	3	3	4	4	4	3	3	3	4	4	1	4
417	2020/4/9 10:28:11	179秒	微信	N/A	122.195.172.31(江苏-宿迁)	2	4	3	3	3	2	1	1	4	4	3	4	2	3	4	4	4	4	4	4	4	4	3	3
418	2020/4/9 10:28:39	151秒	微信	N/A	49.89.99.234(江苏-宿迁)	2	5	2	1	4	2	3	1	4	4	4	3	3	4	4	4	4	4	4	4	4	4	1	3
419	2020/4/9 10:29:42	246秒	微信	N/A	180.101.157.248(江苏-宿迁)	2	5	3	3	4	2	1	1	3	2	1	2	3	4	3	4	4	4	3	4	3	3	4	3
420	2020/4/9 10:29:47	125秒	微信	N/A	117.136.19.90(江苏-连云港)	2	5	3	3	4	2	3	1	3	3	3	4	3	3	4	4	4	4	4	4	4	4	1	1
421	2020/4/9 10:30:21	138秒	微信	N/A	112.20.211.85(江苏-宿迁)	2	5	3	3	4	2	1	1	4	3	3	4	3	2	4	4	4	4	4	3	4	4	4	4
422	2020/4/9 10:30:44	280秒	微信	N/A	49.89.99.234(江苏-宿迁)	2	5	2	3	4	2	1	2	3	3	3	4	2	4	4	4	4	4	3	4	3	3	3	3
423	2020/4/9 10:31:15	180秒	微信	N/A	112.23.20.37(江苏-宿迁)	2	5	2	3	4	2	1	1	3	3	3	3	2	3	3	3	3	4	3	3	4	3	1	1
424	2020/4/9 10:31:58	107秒	微信	N/A	112.23.12.75(江苏-宿迁)	2	3	3	3	2	2	1	1	3	3	3	4	3	3	4	4	4	4	4	4	4	3	3	3
425	2020/4/9 10:32:07	165秒	微信	N/A	180.101.157.249(江苏-宿迁)	2	5	3	3	4	2	1	1	3	3	3	3	3	3	4	4	4	4	3	4	3	4	1	3
426	2020/4/9 10:32:19	133秒	微信	N/A	49.78.147.149(江苏-南京)	1	4	4	1	2	2	1	1	3	3	3	3	4	4	4	3	3	4	4	4	4	4	1	4
427	2020/4/9 10:32:54	90秒	微信	N/A	49.95.77.204(江苏-南京)	1	5	3	1	4	2	3	1	4	4	4	4	4	4	4	4	4	4	4	4	4	4	4	4
428	2020/4/9 10:33:24	220秒	微信	N/A	180.101.157.254(江苏-宿迁)	1	5	3	3	4	2	1	1	4	4	4	3	2	3	4	4	4	4	3	3	3	4	1	1
429	2020/4/9 10:35:22	233秒	微信	N/A	49.92.132.227(江苏-南京)	2	5	3	1	4	2	1	2	4	4	4	4	4	4	4	4	4	4	4	4	4	4	3	3
430	2020/4/9 10:36:19	105秒	微信	N/A	223.104.147.29(江苏-宿迁)	1	4	3	2	3	2	1	1	4	3	3	4	4	4	4	4	4	4	4	4	4	4	4	4
431	2020/4/9 10:38:06	259秒	微信	N/A	180.101.157.247(江苏-宿迁)	2	4	3	3	3	2	1	1	4	4	4	4	4	4	4	4	4	4	4	4	4	4	1	4
432	2020/4/9 10:39:09	191秒	微信	N/A	112.23.11.78(江苏-宿迁)	2	4	2	3	3	2	1	1	3	3	4	4	3	2	4	4	4	4	4	4	4	4	4	2
433	2020/4/9 10:41:33	74秒	微信	N/A	223.104.147.252(江苏-宿迁)	2	4	3	3	3	2	1	1	4	4	4	4	3	4	4	4	4	4	4	4	4	4	1	4
434	2020/4/9 10:43:20	108秒	微信	N/A	223.104.148.178(江苏-常州)	1	4	3	2	3	2	1	2	3	3	3	4	4	4	4	4	4	4	4	4	4	4	4	2
435	2020/4/9 10:43:47	128秒	微信	N/A	180.101.157.246(江苏-宿迁)	2	5	2	3	4	2	1	1	3	3	4	3	3	4	4	4	4	4	4	4	4	4	4	4
436	2020/4/9 10:44:13	77秒	微信	N/A	117.136.19.252(江苏-扬州)	2	5	3	3	4	2	1	1	4	4	4	4	4	4	4	4	4	4	4	4	4	4	1	4
437	2020/4/9 10:44:26	142秒	微信	N/A	180.101.157.243(江苏-宿迁)	2	5	2	3	4	2	1	1	4	3	3	3	3	3	3	4	4	4	4	4	4	4	1	4
438	2020/4/9 10:44:47	194秒	微信	N/A	117.95.136.206(江苏-宿迁)	1	5	1	3	4	2	1	2	3	3	2	3	3	4	4	4	4	3	2	3	4	4	2	2
439	2020/4/9 10:52:17	68秒	微信	N/A	27.158.18.68(福建-漳州)	1	3	2	3	3	1	1	2	4	4	4	4	4	4	4	4	4	4	4	4	4	4	4	4
440	2020/4/9 10:53:03	149秒	微信	N/A	123.161.175.110(河南-周口)	1	2	1	3	2	2	1	2	3	4	4	4	3	4	4	4	4	4	3	4	4	4	2	3
441	2020/4/9 10:56:28	225秒	微信	N/A	117.136.45.250(江苏-宿迁)	1	5	2	1	4	2	3	1	4	4	4	3	3	4	4	4	4	4	4	4	4	4	1	4
442	2020/4/9 10:57:39	193秒	微信	N/A	223.104.108.69(河南-开封)	1	3	1	1	2	2	2	1	3	3	2	3	3	4	3	3	4	4	4	4	3	4	4	2
443	2020/4/9 11:03:38	188秒	微信	N/A	223.104.6.9(福建-厦门)	1	3	2	2	3	2	1	1	3	4	4	4	4	4	4	4	4	4	4	4	4	4	2	2
444	2020/4/9 11:04:15	121秒	微信	N/A	49.90.44.185(江苏-南京)	1	5	2	2	4	2	2	1	3	3	4	4	3	4	4	4	4	4	4	4	4	4	1	4
445	2020/4/9 11:04:35	577秒	微信	N/A	49.89.123.104(江苏-宿迁)	2	5	3	2	4	2	3	1	3	2	2	3	3	3	4	4	4	4	4	4	3	3	1	3
446	2020/4/9 11:07:20	143秒	微信	N/A	117.136.45.252(江苏-宿迁)	2	5	3	2	3	2	1	1	3	3	2	3	3	4	3	3	4	4	3	4	3	4	4	2
447	2020/4/9 11:07:55	118秒	微信	N/A	223.104.147.14(江苏-宿迁)	2	4	3	3	4	2	1	1	3	4	4	4	3	4	4	4	4	4	4	4	4	4	1	4
448	2020/4/9 11:08:31	149秒	微信	N/A	122.195.156.234(江苏-宿迁)	1	5	3	3	3	2	3	1	3	3	3	3	3	3	3	3	4	4	4	4	4	3	1	4
449	2020/4/9 11:08:47	116秒	微信	N/A	36.154.128.110(江苏-未知)	1	4	3	3	3	2	1	2	4	4	4	4	4	3	3	4	4	4	4	4	4	4	3	3
450	2020/4/9 11:10:45	151秒	微信	N/A	49.89.219.57(江苏-宿迁)	2	4	3	3	3	2	1	1	3	3	3	3	3	3	4	4	4	4	4	3	4	3	4	4
451	2020/4/9 11:12:23	70秒	微信	N/A	114.239.12.222(江苏-宿迁)	1	5	3	1	3	2	2	1	3	3	4	4	3	4	4	4	4	4	4	4	4	4	1	4
452	2020/4/9 11:12:54	101秒	微信	N/A	121.226.239.145(江苏-宿迁)	1	5	2	1	4	2	3	1	2	1	1	1	1	3	2	2	2	2	2	2	2	3	1	4
453	2020/4/9 11:13:42	353秒	微信	N/A	112.23.13.137(江苏-宿迁)	2	4	2	3	3	2	1	1	3	3	3	4	3	3	4	4	4	4	3	4	4	4	4	2
454	2020/4/9 11:14:21	140秒	微信	N/A	60.180.24.136(浙江-温州)	1	2	1	3	2	1	1	1	4	4	4	4	4	4	4	4	4	4	4	4	4	4	4	4
455	2020/4/9 11:15:04	70秒	微信	N/A	117.136.66.237(江苏-宿迁)	2	3	3	1	1	2	1	2	2	2	2	2	2	4	4	4	4	4	3	1	4	3	4	3
456	2020/4/9 11:15:47	149秒	微信	N/A	122.96.45.140(江苏-南京)	1	2	1	1	2	2	3	1	4	4	4	4	4	4	4	4	4	4	4	4	4	4	2	2
457	2020/4/9 11:15:51	158秒	微信	N/A	49.90.57.219(江苏-南京)	2	5	3	3	4	2	1	1	4	3	3	4	3	3	4	4	4	4	2	4	4	4	1	1
458	2020/4/9 11:16:11	156秒	微信	N/A	49.95.16.182(江苏-南京)	1	5	2	1	4	2	1	2	4	4	4	4	4	4	4	4	4	4	4	4	4	4	3	3
459	2020/4/9 11:16:27	116秒	微信	N/A	117.136.12.163(广东-深圳)	1	3	2	2	3	2	1	1	4	3	4	4	4	4	4	4	4	4	4	4	4	4	1	4
460	2020/4/9 11:21:50	85秒	微信	N/A	112.23.11.110(江苏-宿迁)	2	1	1	3	1	1	1	2	3	4	4	3	4	4	4	4	4	4	4	3	4	4	2	2
461	2020/4/9 11:22:16	153秒	微信	N/A	112.83.204.40(江苏-宿迁)	2	4	1	3	3	2	1	1	4	4	4	3	3	4	4	4	4	4	4	4	4	4	3	4
462	2020/4/9 11:22:34	114秒	微信	N/A	183.208.103.240(江苏-宿迁)	2	4	2	1	3	2	1	1	4	4	4	3	4	4	4	4	4	4	4	4	4	4	4	4
463	2020/4/9 11:22:41	189秒	微信	N/A	117.136.19.83(江苏-连云港)	2	5	3	1	4	2	1	1	3	3	4	4	3	4	4	4	4	4	4	4	4	4	1	4
464	2020/4/9 11:22:57	116秒	微信	N/A	117.136.45.249(江苏-宿迁)	1	5	3	3	4	2	3	1	4	4	4	4	4	4	4	4	4	4	4	4	4	4	4	4
465	2020/4/9 11:22:58	117秒	微信	N/A	117.95.139.204(江苏-宿迁)	1	5	1	3	3	2	1	2	4	4	3	4	3	4	4	4	4	4	3	4	4	4	2	2
466	2020/4/9 11:23:23	146秒	微信	N/A	49.89.20.85(江苏-宿迁)	2	3	1	3	2	2	1	2	4	4	4	4	4	4	4	4	4	4	4	4	4	4	4	4
467	2020/4/9 11:25:01	121秒	微信	N/A	117.136.66.225(江苏-宿迁)	2	3	2	3	3	2	1	2	3	3	3	3	3	3	4	4	4	4	4	4	4	4	4	4
468	2020/4/9 11:25:04	79秒	微信	N/A	117.95.139.204(江苏-宿迁)	1	5	1	3	3	2	1	2	4	4	3	4	3	4	4	4	4	4	3	3	4	4	2	2
469	2020/4/9 11:25:05	109秒	微信	N/A	180.101.157.245(江苏-宿迁)	2	4	3	3	3	2	1	1	4	3	3	3	4	4	4	4	4	4	3	3	4	4	4	4
470	2020/4/9 11:25:35	148秒	微信	N/A	117.136.66.236(江苏-宿迁)	1	5	2	2	4	2	3	1	4	4	4	4	3	3	4	3	4	4	3	4	4	4	3	4
471	2020/4/9 11:26:13	162秒	微信	N/A	121.226.163.6(江苏-宿迁)	2	3	1	2	1	2	2	2	3	3	4	4	4	4	4	4	4	4	4	4	4	4	1	4
472	2020/4/9 11:26:40	191秒	微信	N/A	117.136.66.235(江苏-宿迁)	1	4	1	2	2	2	1	2	3	4	4	4	3	4	3	4	4	4	3	4	4	4	1	1
473	2020/4/9 11:27:23	288秒	微信	N/A	117.136.19.239(江苏-扬州)	1	4	1	3	4	2	1	2	3	3	3	2	3	4	4	3	4	4	3	4	4	3	2	2
474	2020/4/9 11:27:46	163秒	微信	N/A	112.20.208.184(江苏-宿迁)	2	4	1	3	2	2	1	1	3	3	4	4	3	4	4	4	4	4	4	4	4	4	1	3
475	2020/4/9 11:27:50	105秒	微信	N/A	103.250.219.249(江苏-宿迁)	2	5	3	2	4	2	3	1	4	4	4	4	4	4	4	4	4	4	4	3	4	3	1	4
476	2020/4/9 11:28:46	365秒	微信	N/A	49.89.168.217(江苏-宿迁)	2	4	1	3	3	2	1	1	2	3	1	3	2	4	4	4	3	4	4	3	4	3	4	4
477	2020/4/9 11:28:53	189秒	微信	N/A	112.23.12.244(江苏-宿迁)	2	4	1	3	4	2	1	2	3	3	3	4	4	4	4	4	4	4	4	4	4	4	3	4
478	2020/4/9 11:29:18	52秒	微信	N/A	49.70.55.233(江苏-宿迁)	2	3	3	3	2	2	1	1	4	4	4	4	4	4	4	4	4	4	4	4	4	4	4	4
479	2020/4/9 11:31:12	161秒	微信	N/A	223.104.147.22(江苏-宿迁)	2	4	3	3	3	2	1	1	3	3	4	4	2	3	4	4	4	4	4	3	3	4	1	4
480	2020/4/9 11:31:17	36秒	微信	N/A	49.75.215.221(江苏-苏州)	1	1	2	3	1	1	1	1	3	3	3	3	3	3	2	1	2	3	3	4	4	4	4	4
481	2020/4/9 11:33:15	72秒	微信	N/A	112.23.14.108(江苏-宿迁)	2	3	1	3	2	2	1	2	4	4	3	4	4	4	4	4	4	4	4	4	4	4	4	4
482	2020/4/9 11:33:39	141秒	微信	N/A	49.89.20.117(江苏-宿迁)	2	5	3	1	3	2	1	1	3	3	4	4	2	3	4	3	4	4	3	3	3	3	4	4
483	2020/4/9 11:33:59	196秒	微信	N/A	114.239.12.222(江苏-宿迁)	1	5	2	1	4	2	3	1	3	3	3	3	3	4	4	3	4	4	4	4	4	4	4	4
484	2020/4/9 11:34:06	207秒	微信	N/A	183.208.105.34(江苏-宿迁)	1	5	1	3	3	2	1	2	3	4	4	4	3	4	4	4	4	4	4	4	4	4	1	3
485	2020/4/9 11:35:26	179秒	微信	N/A	112.20.210.73(江苏-宿迁)	2	5	1	3	4	2	1	1	4	4	3	4	4	4	4	4	4	4	4	4	4	4	1	2
486	2020/4/9 11:36:04	136秒	微信	N/A	223.104.147.27(江苏-宿迁)	1	3	2	3	2	2	1	1	3	4	3	3	3	3	3	3	4	4	3	3	3	3	3	4
487	2020/4/9 11:36:04	94秒	微信	N/A	183.208.105.34(江苏-宿迁)	1	5	1	3	3	2	1	2	4	4	4	4	4	4	4	4	4	4	4	4	4	4	1	3
488	2020/4/9 11:37:11	229秒	微信	N/A	222.187.195.178(江苏-宿迁)	1	5	2	1	4	2	3	2	3	3	3	3	3	4	4	4	4	4	4	4	4	4	1	4
489	2020/4/9 11:38:09	144秒	微信	N/A	117.95.140.155(江苏-宿迁)	2	3	1	3	2	2	1	2	2	3	2	4	3	3	4	4	4	4	4	4	4	4	1	1
490	2020/4/9 11:38:09	200秒	微信	N/A	223.104.147.12(江苏-宿迁)	2	5	1	3	3	3	1	2	4	4	3	3	4	4	4	4	4	4	4	4	4	4	3	3
491	2020/4/9 11:38:41	70秒	微信	N/A	39.84.149.74(山东-临沂)	2	2	2	3	1	1	1	2	4	4	4	4	4	4	4	4	4	4	4	4	4	4	2	1
492	2020/4/9 11:39:39	520秒	微信	N/A	223.104.147.21(江苏-宿迁)	2	4	1	3	2	2	1	2	4	4	4	4	4	4	4	4	4	4	4	4	4	4	4	2
493	2020/4/9 11:41:32	98秒	微信	N/A	223.104.147.246(江苏-宿迁)	2	1	2	3	1	1	1	1	4	3	4	4	4	4	4	4	4	4	4	4	4	4	4	4
494	2020/4/9 11:42:00	65秒	微信	N/A	223.104.147.255(江苏-宿迁)	2	4	3	3	3	2	1	1	3	3	3	3	2	2	4	3	3	3	4	4	4	4	4	3
495	2020/4/9 11:42:55	140秒	微信	N/A	36.149.125.4(江苏-扬州)	2	3	1	3	1	2	1	2	2	2	3	4	3	4	4	4	4	4	2	3	4	3	4	4
496	2020/4/9 11:43:03	104秒	微信	N/A	112.23.11.145(江苏-宿迁)	2	4	2	3	2	2	1	2	3	1	1	1	1	1	3	3	2	1	3	3	3	1	1	4
497	2020/4/9 11:43:50	142秒	微信	N/A	121.226.164.57(江苏-宿迁)	2	5	3	3	4	2	1	2	3	3	3	3	2	3	4	3	4	4	4	4	4	4	1	4
498	2020/4/9 11:43:51	104秒	微信	N/A	223.104.147.22(江苏-宿迁)	1	3	3	1	2	2	1	2	3	2	3	2	2	3	4	4	4	4	4	4	4	4	4	4
499	2020/4/9 11:43:58	119秒	微信	N/A	222.187.195.178(江苏-宿迁)	1	5	2	1	4	2	3	1	3	3	4	4	4	4	4	4	4	4	4	4	4	4	1	1
500	2020/4/9 11:46:27	82秒	微信	N/A	223.104.147.9(江苏-宿迁)	1	5	2	1	4	2	3	1	4	3	3	4	3	4	4	4	4	4	4	4	4	4	1	4
501	2020/4/9 11:47:10	119秒	微信	N/A	223.104.147.17(江苏-宿迁)	2	4	1	3	2	2	3	2	3	3	4	3	3	3	4	4	4	4	4	4	4	4	1	1
502	2020/4/9 11:48:08	181秒	微信	N/A	223.104.147.6(江苏-宿迁)	1	4	1	3	2	3	1	1	4	3	2	3	3	4	4	4	4	4	4	4	4	4	4	4
503	2020/4/9 11:49:49	90秒	微信	N/A	223.104.147.6(江苏-宿迁)	1	4	1	3	2	3	1	1	3	4	4	4	4	4	4	4	4	4	4	4	4	4	4	4
504	2020/4/9 11:50:21	159秒	微信	N/A	112.24.247.24(江苏-无锡)	2	3	1	3	2	2	1	2	4	4	3	4	2	4	4	4	4	4	3	4	4	4	2	3
505	2020/4/9 11:51:02	149秒	微信	N/A	121.226.164.122(江苏-宿迁)	2	2	1	3	2	2	1	2	4	3	4	4	3	4	4	3	4	4	4	4	4	4	1	1
506	2020/4/9 11:51:27	54秒	微信	N/A	113.57.244.3(湖北-武汉)	1	2	1	3	1	1	1	2	3	4	4	4	4	4	4	4	4	4	4	4	4	4	3	3
507	2020/4/9 11:51:33	167秒	微信	N/A	49.89.98.232(江苏-宿迁)	2	4	4	1	3	2	2	1	3	3	4	4	3	4	4	4	4	4	4	4	4	4	4	4
508	2020/4/9 11:52:36	121秒	微信	N/A	49.89.98.232(江苏-宿迁)	1	4	3	1	3	2	2	2	2	2	2	2	2	4	2	4	4	4	4	4	4	4	1	4
509	2020/4/9 11:55:18	277秒	微信	N/A	223.104.147.16(江苏-宿迁)	1	4	2	1	2	2	1	1	4	3	3	4	3	4	4	4	4	4	4	4	4	4	3	3
510	2020/4/9 11:56:10	397秒	微信	N/A	112.23.9.237(江苏-宿迁)	2	4	3	3	3	2	1	1	3	3	4	3	2	3	4	4	3	3	2	3	3	4	3	4
511	2020/4/9 11:56:21	203秒	微信	N/A	112.23.23.208(江苏-宿迁)	2	5	1	3	2	2	1	2	3	4	4	3	2	3	3	4	4	4	4	4	4	4	2	1
512	2020/4/9 11:58:20	73秒	微信	N/A	183.208.104.182(江苏-宿迁)	1	4	3	1	3	2	3	1	2	3	3	3	3	3	3	3	3	3	3	3	3	3	3	3
513	2020/4/9 11:58:35	84秒	微信	N/A	117.136.19.95(江苏-连云港)	2	4	3	3	2	2	1	1	3	3	3	3	3	3	3	3	3	3	3	2	3	4	1	1
514	2020/4/9 12:00:27	157秒	微信	N/A	223.104.147.245(江苏-宿迁)	2	5	3	2	4	2	1	1	4	4	3	4	4	3	3	4	3	4	4	4	4	4	1	4
515	2020/4/9 12:01:06	163秒	微信	N/A	49.89.98.232(江苏-宿迁)	1	5	2	1	4	2	3	1	4	4	4	4	4	4	4	4	4	4	4	4	4	4	4	4
516	2020/4/9 12:02:16	169秒	微信	N/A	114.239.15.74(江苏-宿迁)	2	5	3	3	4	2	1	1	3	1	3	1	1	3	3	4	4	4	4	3	3	3	1	4
517	2020/4/9 12:03:58	142秒	微信	N/A	112.20.209.198(江苏-宿迁)	2	5	3	3	4	2	1	1	3	3	3	4	4	4	4	4	4	4	3	4	4	4	1	1
518	2020/4/9 12:04:48	194秒	微信	N/A	112.20.210.113(江苏-宿迁)	2	4	1	3	2	2	1	2	4	4	4	4	4	4	4	4	4	4	4	4	4	4	4	4
519	2020/4/9 12:04:50	139秒	微信	N/A	122.96.46.176(江苏-南京)	1	4	1	2	3	2	1	1	3	3	3	3	3	4	4	4	4	4	4	4	4	4	3	2
520	2020/4/9 12:05:55	429秒	微信	N/A	117.136.66.232(江苏-宿迁)	1	5	1	1	4	2	3	1	3	4	3	3	3	4	4	4	4	4	3	3	3	4	1	4
521	2020/4/9 12:07:31	93秒	微信	N/A	106.121.144.31(北京-北京)	1	3	1	3	1	2	1	2	4	4	2	4	4	3	4	4	4	4	4	4	4	3	4	4
522	2020/4/9 12:08:11	86秒	微信	N/A	117.81.104.83(江苏-苏州)	1	1	2	3	1	1	1	1	4	4	4	4	4	4	4	4	4	4	4	4	4	4	1	1
523	2020/4/9 12:08:22	135秒	微信	N/A	117.136.66.227(江苏-宿迁)	2	3	3	3	4	2	1	2	4	4	4	4	2	4	4	4	4	4	4	4	4	4	1	3
524	2020/4/9 12:11:20	197秒	微信	N/A	117.136.66.224(江苏-宿迁)	1	4	2	2	3	2	1	1	3	2	3	4	4	3	3	4	2	3	4	4	4	3	4	4
525	2020/4/9 12:12:29	168秒	微信	N/A	180.101.157.254(江苏-宿迁)	2	4	3	3	3	2	1	1	3	3	3	4	1	3	3	4	2	3	4	4	2	4	1	1
526	2020/4/9 12:12:49	213秒	微信	N/A	49.78.37.51(江苏-南京)	1	5	1	1	4	2	2	2	3	4	3	4	4	4	4	4	4	4	4	4	4	4	1	1
527	2020/4/9 12:12:50	179秒	微信	N/A	49.89.29.74(江苏-宿迁)	2	3	1	3	2	2	1	2	3	3	4	4	3	4	4	4	4	4	4	4	4	4	2	4
528	2020/4/9 12:15:54	74秒	微信	N/A	49.78.37.51(江苏-南京)	1	5	1	1	4	2	3	1	4	4	4	4	4	4	4	4	4	4	4	4	4	4	1	1
529	2020/4/9 12:16:13	264秒	微信	N/A	121.226.161.77(江苏-宿迁)	1	5	3	1	4	2	2	1	3	3	3	3	3	4	4	4	4	4	3	4	4	4	1	4
530	2020/4/9 12:18:21	128秒	微信	N/A	106.226.8.208(江西-赣州)	1	3	2	1	3	2	3	2	4	4	4	4	4	4	4	4	4	4	4	4	4	4	4	4
531	2020/4/9 12:20:48	164秒	微信	N/A	112.83.232.123(江苏-宿迁)	2	5	3	1	4	2	1	1	3	3	4	4	2	4	4	4	4	4	4	4	4	4	1	1
532	2020/4/9 12:22:31	172秒	微信	N/A	117.136.19.83(江苏-连云港)	2	3	1	3	3	2	1	2	4	4	4	4	4	4	4	4	4	4	4	4	4	4	4	1
533	2020/4/9 12:22:47	200秒	微信	N/A	112.23.15.89(江苏-宿迁)	2	2	3	1	2	2	1	2	3	3	3	3	3	3	4	4	4	4	4	3	4	4	2	4
534	2020/4/9 12:28:16	192秒	微信	N/A	183.212.189.237(江苏-南京)	2	4	3	3	3	2	1	1	3	3	3	4	2	3	4	4	4	4	3	4	4	4	1	4
535	2020/4/9 12:35:28	115秒	微信	N/A	106.122.119.20(福建-福州)	1	3	2	2	3	1	1	1	4	4	4	3	3	4	4	4	4	4	4	4	4	4	1	1
536	2020/4/9 12:39:24	153秒	微信	N/A	117.136.46.174(江苏-常州)	1	3	2	3	3	2	1	1	3	3	4	4	3	4	4	4	4	4	3	4	4	4	4	1
537	2020/4/9 12:42:32	266秒	微信	N/A	117.60.205.64(江苏-宿迁)	2	5	3	3	4	2	1	1	2	3	3	4	4	4	4	2	4	4	2	3	4	4	1	4
538	2020/4/9 12:44:06	167秒	微信	N/A	112.65.61.79(上海-上海)	2	4	1	3	1	2	1	2	1	2	1	2	2	3	4	4	3	3	3	4	4	3	1	2
539	2020/4/9 12:46:41	160秒	微信	N/A	211.138.116.240(浙江-杭州)	1	4	2	3	3	2	1	2	3	4	4	4	4	4	4	4	4	4	4	4	4	4	1	1
540	2020/4/9 12:47:04	91秒	微信	N/A	118.212.190.82(江西-南昌)	1	2	2	1	1	2	1	2	4	4	4	4	4	4	4	4	4	4	4	4	4	4	1	4
541	2020/4/9 12:53:13	432秒	微信	N/A	112.20.210.182(江苏-宿迁)	1	5	3	3	4	2	1	1	3	3	2	4	2	3	4	3	3	3	3	4	3	4	3	4
542	2020/4/9 12:53:27	162秒	微信	N/A	122.195.179.96(江苏-宿迁)	2	1	2	3	1	1	1	2	4	3	3	4	4	3	4	4	4	4	4	4	4	4	4	2
543	2020/4/9 12:54:52	139秒	微信	N/A	223.104.63.195(广东-深圳)	1	3	2	3	2	2	1	1	4	4	4	4	4	4	4	4	4	4	4	4	4	4	3	3
544	2020/4/9 13:00:35	108秒	微信	N/A	117.95.143.9(江苏-宿迁)	2	4	2	3	3	2	2	1	3	3	3	3	3	3	4	4	4	4	4	4	2	4	1	4
545	2020/4/9 13:04:46	162秒	微信	N/A	49.89.217.96(江苏-宿迁)	2	5	1	3	4	2	1	2	3	3	2	4	2	1	4	4	4	4	4	4	4	4	1	3
546	2020/4/9 13:07:14	164秒	微信	N/A	114.239.13.70(江苏-宿迁)	2	5	2	1	4	2	1	1	3	3	2	4	2	4	4	4	4	4	4	4	3	4	1	3
547	2020/4/9 13:26:21	155秒	微信	N/A	223.104.147.5(江苏-宿迁)	2	4	3	3	3	2	1	1	3	4	4	4	4	3	4	4	4	4	4	3	4	4	4	2
548	2020/4/9 13:33:16	147秒	微信	N/A	180.101.157.252(江苏-宿迁)	2	5	3	2	4	2	1	1	3	3	3	3	2	2	3	3	3	3	3	4	3	4	1	4
549	2020/4/9 13:36:03	310秒	微信	N/A	180.101.157.250(江苏-宿迁)	2	4	3	3	3	2	1	1	3	3	4	3	3	4	4	4	4	4	4	4	4	4	1	4
550	2020/4/9 13:37:42	97秒	微信	N/A	117.136.39.90(广东-深圳)	1	1	1	1	1	1	1	1	3	3	4	3	2	3	4	4	4	4	4	3	3	3	2	1
551	2020/4/9 13:44:44	124秒	微信	N/A	61.158.149.129(河南-郑州)	1	3	2	3	3	2	1	1	4	4	4	4	4	4	4	4	4	4	4	4	4	4	1	2
552	2020/4/9 14:15:49	121秒	微信	N/A	121.226.224.222(江苏-宿迁)	1	4	1	1	3	2	1	2	4	4	4	4	4	4	4	4	4	4	4	4	4	4	4	4
553	2020/4/9 14:17:52	226秒	微信	N/A	218.93.252.238(江苏-宿迁)	2	5	2	3	4	2	1	2	4	3	3	3	3	4	4	4	4	4	4	4	4	4	4	4
554	2020/4/9 14:21:39	154秒	微信	N/A	223.104.147.243(江苏-宿迁)	2	5	1	3	4	2	1	2	4	4	3	3	2	4	4	4	4	4	4	4	4	4	3	3
555	2020/4/9 14:21:59	68秒	微信	N/A	223.68.179.83(江苏-宿迁)	1	2	4	1	1	1	1	2	3	3	4	4	4	4	4	4	4	4	4	4	4	4	1	3
556	2020/4/9 14:22:35	106秒	微信	N/A	222.187.250.10(江苏-宿迁)	1	5	2	2	4	2	1	1	4	4	4	4	4	4	4	4	4	4	4	4	4	4	1	1
557	2020/4/9 14:26:07	187秒	微信	N/A	223.104.147.10(江苏-宿迁)	1	5	2	3	4	2	1	2	3	4	4	4	4	4	4	4	4	4	4	4	4	4	1	1
558	2020/4/9 14:30:11	148秒	微信	N/A	49.90.47.118(江苏-南京)	1	2	3	3	1	1	1	2	3	3	2	4	3	4	4	4	4	4	4	4	4	4	2	2
559	2020/4/9 14:42:22	64秒	微信	N/A	117.136.45.249(江苏-宿迁)	2	3	3	3	2	2	1	1	4	4	4	4	4	4	4	4	4	4	4	4	4	4	1	4
560	2020/4/9 14:47:55	143秒	微信	N/A	49.89.158.95(江苏-宿迁)	2	4	2	3	3	3	1	2	4	4	4	4	4	4	4	4	4	4	4	4	4	4	2	3
561	2020/4/9 14:52:56	156秒	微信	N/A	117.136.45.252(江苏-宿迁)	2	5	2	2	4	2	1	2	2	3	3	3	2	4	4	4	4	4	4	4	4	4	4	4
562	2020/4/9 14:55:57	222秒	微信	N/A	223.104.147.21(江苏-宿迁)	1	5	1	3	4	2	1	2	3	3	4	3	3	4	4	4	4	4	4	4	4	4	1	4
563	2020/4/9 14:57:17	86秒	微信	N/A	180.101.157.226(江苏-宿迁)	2	2	2	2	1	2	1	2	3	3	4	4	4	4	4	4	4	4	4	4	4	4	1	4
564	2020/4/9 14:59:20	127秒	微信	N/A	112.17.238.72(浙江-杭州)	1	2	2	3	2	1	1	2	4	4	4	4	3	3	4	4	4	4	4	4	4	4	2	2
565	2020/4/9 15:01:04	120秒	微信	N/A	49.89.12.92(江苏-宿迁)	1	4	1	3	4	2	1	1	3	4	4	4	4	4	4	4	4	4	4	4	4	4	4	4
566	2020/4/9 15:09:43	296秒	微信	N/A	49.89.16.180(江苏-宿迁)	1	5	1	1	4	2	3	1	3	4	4	4	4	4	3	3	4	4	4	4	4	4	1	1
567	2020/4/9 15:11:33	290秒	微信	N/A	223.68.47.53(江苏-宿迁)	2	5	3	3	4	2	1	1	3	3	2	4	2	4	4	4	4	4	3	3	4	4	1	4
568	2020/4/9 15:12:23	72秒	微信	N/A	183.39.139.6(广东-深圳)	1	1	2	3	1	1	1	1	1	4	3	4	4	4	4	4	4	4	4	4	4	4	2	4
569	2020/4/9 15:17:16	130秒	微信	N/A	49.94.165.78(江苏-南京)	1	2	1	1	2	2	2	2	3	3	3	4	3	4	3	4	4	4	4	4	4	4	4	4
570	2020/4/9 15:19:55	122秒	微信	N/A	49.78.118.122(江苏-南京)	1	4	1	1	3	2	2	1	3	3	4	4	2	3	3	4	3	3	3	4	4	4	4	4
571	2020/4/9 15:20:41	77秒	微信	N/A	49.90.58.5(江苏-南京)	1	1	3	3	1	1	1	1	4	4	4	4	4	4	4	4	4	4	4	4	4	4	1	4
572	2020/4/9 15:21:58	155秒	微信	N/A	117.136.19.243(江苏-扬州)	1	5	1	2	3	2	2	1	4	4	4	4	4	4	4	4	4	4	4	4	4	4	1	3
573	2020/4/9 15:22:13	114秒	微信	N/A	223.104.147.11(江苏-宿迁)	1	5	2	2	3	2	1	1	4	4	4	4	4	4	4	4	4	4	4	4	4	4	1	1
574	2020/4/9 15:23:42	120秒	微信	N/A	117.136.19.90(江苏-连云港)	2	3	2	1	3	2	1	1	4	4	4	4	4	4	4	4	4	4	4	4	4	4	4	3
575	2020/4/9 15:23:46	130秒	微信	N/A	117.136.19.91(江苏-连云港)	2	4	1	3	3	2	1	1	2	3	2	3	4	4	4	4	4	4	4	4	4	4	1	3
576	2020/4/9 15:24:22	335秒	微信	N/A	117.136.45.242(江苏-宿迁)	2	3	1	1	3	2	1	1	4	4	4	4	4	4	4	4	4	4	4	4	4	4	3	3
577	2020/4/9 15:24:23	124秒	微信	N/A	117.136.66.228(江苏-宿迁)	1	3	2	2	3	3	1	1	3	3	3	3	4	4	4	4	4	4	4	4	4	4	2	3
578	2020/4/9 15:24:34	171秒	微信	N/A	49.90.183.237(江苏-南京)	2	2	1	3	1	2	1	1	3	3	4	3	3	3	4	4	4	4	4	4	3	3	1	3
579	2020/4/9 15:25:01	228秒	微信	N/A	112.23.9.216(江苏-宿迁)	2	4	1	3	2	2	1	1	4	4	4	4	4	4	4	4	4	4	4	4	4	4	1	1
580	2020/4/9 15:25:01	215秒	微信	N/A	223.104.147.253(江苏-宿迁)	2	2	1	3	1	1	1	1	3	4	4	2	3	4	3	4	4	4	4	3	4	4	1	1
581	2020/4/9 15:26:09	133秒	微信	N/A	117.136.66.230(江苏-宿迁)	1	5	2	3	3	2	1	1	3	2	3	3	3	3	4	4	4	4	3	4	4	3	1	4
582	2020/4/9 15:26:48	120秒	微信	N/A	117.136.66.232(江苏-宿迁)	1	4	3	1	2	2	2	1	3	3	3	4	3	3	4	4	4	4	4	4	4	4	1	4
583	2020/4/9 15:27:32	136秒	微信	N/A	223.104.147.5(江苏-宿迁)	2	2	2	3	2	2	1	2	4	3	4	3	3	3	4	4	4	4	4	4	4	4	1	4
584	2020/4/9 15:27:38	321秒	微信	N/A	112.23.12.213(江苏-宿迁)	1	5	1	1	4	2	1	2	3	4	4	4	4	4	4	4	4	4	4	4	4	4	1	1
585	2020/4/9 15:27:51	111秒	微信	N/A	117.136.45.241(江苏-宿迁)	1	2	2	3	1	2	1	1	3	4	4	4	3	2	4	4	4	4	4	4	4	4	2	1
586	2020/4/9 15:29:56	163秒	微信	N/A	49.78.136.33(江苏-南京)	1	5	1	1	4	2	2	1	4	4	4	4	4	4	4	4	4	4	4	4	4	4	1	4
587	2020/4/9 15:30:14	141秒	微信	N/A	117.136.66.228(江苏-宿迁)	1	4	3	1	3	2	1	1	4	4	4	4	3	4	4	4	4	4	4	4	4	4	1	4
588	2020/4/9 15:32:33	254秒	微信	N/A	117.136.66.229(江苏-宿迁)	1	4	2	3	2	2	1	1	4	4	3	4	3	4	3	4	4	4	4	4	4	4	1	1
589	2020/4/9 15:32:56	219秒	微信	N/A	49.70.53.5(江苏-宿迁)	2	2	1	1	2	2	1	1	4	4	4	4	4	4	4	4	4	4	4	4	4	4	1	1
590	2020/4/9 15:35:37	84秒	微信	N/A	49.78.6.12(江苏-南京)	2	5	2	1	2	2	1	1	4	4	4	4	4	4	4	4	4	4	4	4	4	4	1	4
591	2020/4/9 15:36:09	133秒	微信	N/A	117.136.19.244(江苏-扬州)	2	3	1	1	2	2	1	1	3	4	4	4	4	4	4	4	4	4	4	4	4	4	1	4
592	2020/4/9 15:39:01	291秒	微信	N/A	223.104.147.245(江苏-宿迁)	2	5	1	1	2	2	2	1	3	3	3	3	3	4	4	4	4	4	4	3	4	4	1	3
593	2020/4/9 15:39:06	274秒	微信	N/A	223.104.147.4(江苏-宿迁)	2	5	1	1	3	2	2	1	3	3	3	3	3	4	4	4	4	4	4	3	3	4	1	3
594	2020/4/9 15:39:16	859秒	微信	N/A	49.94.175.124(江苏-南京)	2	5	1	3	2	2	1	1	4	4	4	4	4	4	4	4	4	4	4	4	4	4	1	2
595	2020/4/9 15:40:08	154秒	微信	N/A	223.104.147.251(江苏-宿迁)	2	3	1	1	2	2	1	1	3	3	4	4	4	4	4	4	4	4	4	4	4	4	1	3
596	2020/4/9 15:41:13	130秒	微信	N/A	49.95.190.255(江苏-苏州)	1	4	2	1	3	2	1	1	4	4	4	4	4	4	4	4	4	4	4	4	4	4	1	3
597	2020/4/9 15:45:38	239秒	微信	N/A	49.94.7.148(江苏-南京)	2	5	1	3	3	2	1	2	4	4	2	4	4	4	4	4	4	4	4	4	4	4	1	4
598	2020/4/9 15:46:00	380秒	微信	N/A	183.208.100.117(江苏-宿迁)	2	5	1	1	2	3	1	1	1	1	1	1	1	1	1	1	1	1	1	1	1	1	1	1
599	2020/4/9 15:46:13	282秒	微信	N/A	49.89.22.151(江苏-宿迁)	2	5	1	1	3	2	1	1	3	3	4	3	3	4	4	4	3	4	4	4	4	4	1	4
600	2020/4/9 15:46:35	219秒	微信	N/A	117.136.66.234(江苏-宿迁)	2	4	1	3	3	2	1	2	3	3	3	3	3	4	4	4	4	4	4	4	4	4	4	4
601	2020/4/9 15:46:37	440秒	微信	N/A	117.136.19.91(江苏-连云港)	2	5	1	3	1	2	1	2	3	3	4	4	3	3	4	4	4	4	4	4	4	4	1	4
602	2020/4/9 15:46:41	340秒	微信	N/A	117.136.19.95(江苏-连云港)	2	5	1	3	3	2	1	2	3	3	3	3	3	4	4	4	4	4	4	4	4	4	1	3
603	2020/4/9 15:46:50	399秒	微信	N/A	223.104.147.5(江苏-宿迁)	2	5	1	1	3	2	1	1	3	4	4	4	4	4	4	4	4	4	4	4	4	4	1	4
604	2020/4/9 15:46:50	346秒	微信	N/A	223.104.147.8(江苏-宿迁)	2	5	1	1	2	2	3	1	3	3	3	4	4	4	4	4	4	4	4	4	4	4	1	4
605	2020/4/9 15:48:01	338秒	微信	N/A	117.136.19.241(江苏-扬州)	2	3	1	3	1	2	1	2	3	3	3	3	3	3	3	4	4	4	3	4	4	3	3	4
606	2020/4/9 15:48:09	231秒	微信	N/A	112.23.10.101(江苏-宿迁)	2	5	1	3	1	2	1	1	4	4	4	4	4	4	4	4	4	4	4	4	4	4	4	4
607	2020/4/9 15:48:10	109秒	微信	N/A	223.104.147.29(江苏-宿迁)	1	3	2	2	2	2	1	1	4	4	4	4	4	4	4	4	4	4	4	4	4	4	1	4
608	2020/4/9 15:48:15	394秒	微信	N/A	223.104.147.241(江苏-宿迁)	2	5	1	3	1	2	1	2	3	3	4	4	3	4	4	4	4	4	4	4	4	4	4	4
609	2020/4/9 15:48:47	102秒	微信	N/A	49.94.175.124(江苏-南京)	2	5	1	3	2	2	1	1	4	4	4	4	4	4	4	4	4	4	4	4	4	4	1	4
610	2020/4/9 15:50:34	365秒	微信	N/A	112.23.14.108(江苏-宿迁)	2	4	1	3	2	2	1	2	4	4	4	4	4	4	4	4	4	4	4	4	4	4	1	3
611	2020/4/9 15:50:37	561秒	微信	N/A	49.78.138.12(江苏-南京)	2	5	1	3	4	2	1	2	4	4	4	3	2	4	3	3	4	3	4	4	4	4	3	1
612	2020/4/9 15:50:55	238秒	微信	N/A	36.149.122.0(江苏-扬州)	2	3	1	3	2	2	1	2	3	3	2	1	3	4	4	4	4	4	2	4	4	2	1	1
613	2020/4/9 15:51:27	117秒	微信	N/A	117.136.45.248(江苏-宿迁)	2	4	1	3	3	2	1	1	3	3	3	3	4	4	4	4	4	4	4	4	4	4	1	1
614	2020/4/9 15:51:59	95秒	微信	N/A	223.104.147.5(江苏-宿迁)	2	5	1	1	4	2	3	1	4	4	4	4	4	4	4	4	4	4	4	4	4	4	1	4
615	2020/4/9 15:52:03	318秒	微信	N/A	183.208.105.230(江苏-宿迁)	2	5	1	3	3	2	1	2	4	4	4	4	4	4	4	4	4	4	4	4	4	4	1	4
616	2020/4/9 15:55:01	106秒	微信	N/A	49.89.218.179(江苏-宿迁)	1	4	4	1	3	2	1	1	2	2	3	3	3	2	4	4	4	4	4	4	3	3	4	4
617	2020/4/9 15:55:07	89秒	微信	N/A	36.149.122.0(江苏-扬州)	2	4	1	3	2	2	1	2	2	3	2	1	2	4	4	4	4	4	3	3	4	2	1	1
618	2020/4/9 15:55:50	488秒	微信	N/A	223.104.147.247(江苏-宿迁)	1	3	2	1	3	1	1	1	3	3	2	3	2	4	3	4	4	4	3	4	4	2	1	3
619	2020/4/9 15:56:04	428秒	微信	N/A	117.136.45.242(江苏-宿迁)	2	5	1	3	2	2	1	1	4	4	3	4	4	3	4	4	4	4	4	4	4	4	1	4
620	2020/4/9 15:57:14	221秒	微信	N/A	121.226.161.41(江苏-宿迁)	2	4	1	3	2	2	1	1	4	4	4	3	3	4	4	4	4	4	4	4	4	4	4	1
621	2020/4/9 15:58:00	94秒	微信	N/A	49.89.21.70(江苏-宿迁)	1	2	3	2	1	2	1	1	2	2	3	2	2	1	3	3	4	3	3	4	3	3	1	2
622	2020/4/9 15:58:04	123秒	微信	N/A	114.239.15.176(江苏-宿迁)	2	2	1	1	2	2	1	1	4	4	4	4	4	4	4	4	4	4	4	4	4	4	4	4
623	2020/4/9 15:58:08	128秒	微信	N/A	223.104.147.245(江苏-宿迁)	2	2	1	3	2	1	1	1	3	3	4	4	4	4	4	4	4	4	4	4	4	4	1	1
624	2020/4/9 15:58:34	224秒	微信	N/A	111.208.112.138(江苏-南京)	2	5	1	3	1	2	1	1	4	4	4	4	4	4	4	4	4	4	4	4	4	4	1	4
625	2020/4/9 15:58:45	106秒	微信	N/A	36.149.125.29(江苏-扬州)	2	5	1	3	2	2	1	1	4	4	4	4	4	4	4	4	4	4	4	4	4	4	1	4
626	2020/4/9 15:58:49	429秒	微信	N/A	117.136.19.86(江苏-连云港)	2	4	1	1	3	2	3	1	3	3	3	3	3	3	3	3	3	3	4	4	3	4	1	3
627	2020/4/9 15:58:50	156秒	微信	N/A	183.208.107.177(江苏-宿迁)	2	3	1	3	1	2	1	2	3	3	3	4	3	3	3	4	4	4	4	4	4	4	1	3
628	2020/4/9 16:00:02	134秒	微信	N/A	49.94.11.74(江苏-南京)	2	5	2	3	3	2	1	2	4	4	4	4	4	4	4	4	4	4	4	4	4	4	3	4
629	2020/4/9 16:00:47	189秒	微信	N/A	114.238.52.89(江苏-淮安)	2	3	1	1	1	2	1	1	4	4	4	4	4	4	4	4	4	4	4	4	4	4	3	3
630	2020/4/9 16:01:03	146秒	微信	N/A	223.104.147.30(江苏-宿迁)	1	4	1	3	4	2	1	1	4	4	4	4	3	4	4	4	4	4	4	4	4	4	4	4
631	2020/4/9 16:01:26	250秒	微信	N/A	112.23.11.106(江苏-宿迁)	2	5	1	3	2	2	1	1	4	4	4	4	4	4	4	4	4	4	4	4	4	4	1	1
632	2020/4/9 16:01:28	83秒	微信	N/A	223.104.147.245(江苏-宿迁)	2	2	1	3	2	1	1	1	4	4	4	4	4	4	4	4	4	4	4	4	4	4	1	1
633	2020/4/9 16:02:47	168秒	微信	N/A	112.23.15.29(江苏-宿迁)	2	5	1	1	4	2	1	1	4	4	4	4	4	4	4	4	4	4	4	4	4	4	4	4
634	2020/4/9 16:03:46	76秒	微信	N/A	111.208.112.138(江苏-南京)	2	5	1	3	1	2	1	1	4	4	4	4	4	4	4	4	4	4	4	4	4	4	4	4
635	2020/4/9 16:04:30	144秒	微信	N/A	223.104.147.248(江苏-宿迁)	2	5	1	1	1	2	2	1	1	1	1	3	4	3	4	4	4	4	4	4	4	3	1	1
636	2020/4/9 16:05:25	137秒	微信	N/A	49.94.43.176(江苏-南京)	1	4	1	1	2	2	1	1	3	3	4	4	3	4	4	4	4	4	4	4	4	4	3	3
637	2020/4/9 16:06:13	100秒	微信	N/A	223.104.147.19(江苏-宿迁)	1	4	2	3	3	2	1	1	4	3	3	3	3	3	4	4	4	4	4	4	4	4	2	3
638	2020/4/9 16:07:20	202秒	微信	N/A	223.104.147.20(江苏-宿迁)	2	5	1	3	2	2	1	2	3	3	4	3	3	4	4	4	4	4	4	4	4	4	1	4
639	2020/4/9 16:08:32	286秒	微信	N/A	117.136.19.85(江苏-连云港)	1	5	1	3	1	2	1	1	1	3	4	4	1	4	4	3	4	4	4	4	4	4	1	1
640	2020/4/9 16:10:03	174秒	微信	N/A	223.104.147.21(江苏-宿迁)	2	3	1	1	3	2	1	1	3	3	4	3	4	4	4	4	4	4	4	4	4	4	4	4
641	2020/4/9 16:11:31	193秒	微信	N/A	122.96.43.173(江苏-南京)	1	5	1	1	2	2	1	2	3	4	4	4	4	4	4	4	4	4	3	4	4	4	3	2
642	2020/4/9 16:12:24	318秒	微信	N/A	223.104.147.20(江苏-宿迁)	2	5	1	1	3	2	1	1	3	4	4	4	3	4	4	4	4	4	4	4	4	4	1	3
643	2020/4/9 16:14:11	103秒	微信	N/A	117.136.19.82(江苏-连云港)	2	5	2	2	3	2	1	1	3	3	4	4	4	4	4	4	4	4	4	4	4	4	1	4
644	2020/4/9 16:15:06	55秒	微信	N/A	117.136.19.255(江苏-扬州)	2	5	1	1	4	2	3	1	4	4	4	4	4	4	4	4	4	4	4	4	4	4	1	3
645	2020/4/9 16:15:32	116秒	微信	N/A	183.208.100.233(江苏-宿迁)	2	4	1	1	3	2	1	1	3	4	4	4	4	4	4	4	4	4	4	4	4	4	1	4
646	2020/4/9 16:16:05	70秒	微信	N/A	112.23.14.108(江苏-宿迁)	2	4	1	3	2	2	1	2	4	4	4	4	4	4	4	4	4	4	4	4	4	4	1	3
647	2020/4/9 16:16:18	252秒	微信	N/A	223.68.47.45(江苏-宿迁)	2	4	1	3	2	2	1	1	1	3	2	3	3	2	3	4	3	3	2	2	4	3	1	2
648	2020/4/9 16:16:41	99秒	微信	N/A	223.104.147.20(江苏-宿迁)	2	5	1	1	3	2	1	1	4	4	4	4	4	4	4	4	4	4	4	4	4	4	1	3
649	2020/4/9 16:16:52	250秒	微信	N/A	223.104.147.25(江苏-宿迁)	2	5	1	3	2	2	1	1	3	4	3	4	3	4	4	4	4	4	3	4	4	4	1	4
650	2020/4/9 16:16:53	45秒	微信	N/A	223.104.147.23(江苏-宿迁)	2	5	1	1	4	2	3	1	4	4	4	4	4	4	4	4	4	4	4	4	4	4	1	3
651	2020/4/9 16:17:14	88秒	微信	N/A	117.136.66.227(江苏-宿迁)	1	3	2	1	3	2	1	1	3	3	3	3	3	3	3	3	3	3	3	3	3	3	1	2
652	2020/4/9 16:17:38	396秒	微信	N/A	49.89.99.207(江苏-宿迁)	2	4	1	3	3	2	1	2	4	4	4	4	4	4	4	4	4	4	4	4	4	4	1	1
653	2020/4/9 16:18:07	185秒	微信	N/A	117.60.205.32(江苏-宿迁)	1	4	3	1	3	2	3	1	3	3	3	3	2	4	4	3	4	4	3	4	3	3	2	2
654	2020/4/9 16:18:10	374秒	微信	N/A	223.104.147.5(江苏-宿迁)	2	4	1	1	3	2	3	1	3	3	3	3	3	4	4	4	4	4	4	4	4	4	2	1
655	2020/4/9 16:18:23	88秒	微信	N/A	117.136.45.240(江苏-宿迁)	2	4	2	1	3	2	2	1	4	4	4	4	4	4	4	4	4	4	4	4	4	4	4	4
656	2020/4/9 16:19:10	121秒	微信	N/A	117.136.19.91(江苏-连云港)	1	5	1	2	4	2	1	1	1	2	2	2	2	4	4	3	4	4	4	4	4	4	1	2
657	2020/4/9 16:19:28	108秒	微信	N/A	223.104.147.25(江苏-宿迁)	2	5	1	3	2	2	1	1	4	4	4	4	4	4	4	4	4	4	3	4	4	4	1	4
658	2020/4/9 16:19:38	71秒	微信	N/A	49.89.99.207(江苏-宿迁)	2	4	1	3	3	2	1	2	4	4	4	4	4	4	4	4	4	4	4	4	4	4	1	1
659	2020/4/9 16:20:43	111秒	微信	N/A	223.68.47.45(江苏-宿迁)	2	4	1	3	2	2	1	1	3	2	4	3	3	3	3	4	4	4	4	3	4	3	1	2
660	2020/4/9 16:21:24	130秒	微信	N/A	117.136.45.246(江苏-宿迁)	1	5	2	1	4	2	2	2	4	4	4	4	3	4	4	4	4	4	4	4	4	4	2	4
661	2020/4/9 16:22:37	57秒	微信	N/A	121.226.167.60(江苏-宿迁)	2	1	1	3	1	1	1	1	4	4	4	4	4	3	4	4	4	4	4	4	4	4	2	2
662	2020/4/9 16:23:04	128秒	微信	N/A	49.94.135.43(江苏-南京)	1	2	1	3	1	1	1	2	3	4	4	4	3	4	4	4	4	4	4	4	4	4	1	1
663	2020/4/9 16:23:06	62秒	微信	N/A	117.95.193.238(江苏-宿迁)	1	2	3	1	1	1	1	1	3	4	4	4	4	4	4	4	4	4	4	4	4	4	1	4
664	2020/4/9 16:23:07	192秒	微信	N/A	223.104.147.3(江苏-宿迁)	1	5	2	1	2	2	1	1	4	4	3	4	3	4	4	4	4	4	3	4	4	4	4	3
665	2020/4/9 16:23:34	347秒	微信	N/A	112.23.8.141(江苏-宿迁)	2	2	1	1	2	2	1	1	4	4	4	4	4	4	4	4	4	4	4	4	4	4	3	4
666	2020/4/9 16:24:50	97秒	微信	N/A	117.136.19.241(江苏-扬州)	1	3	2	1	3	2	1	2	4	3	3	3	3	4	4	4	4	4	4	4	4	4	1	4
667	2020/4/9 16:25:43	431秒	微信	N/A	223.104.147.5(江苏-宿迁)	2	4	1	3	1	2	1	1	4	3	4	3	3	4	4	4	4	4	4	4	4	4	1	1
668	2020/4/9 16:26:46	142秒	微信	N/A	36.149.122.180(江苏-扬州)	2	4	1	1	3	2	2	1	4	4	4	4	4	4	4	4	4	4	4	4	4	4	1	1
669	2020/4/9 16:29:22	115秒	微信	N/A	112.23.10.159(江苏-宿迁)	1	4	2	1	3	2	1	2	3	3	4	4	3	4	4	4	4	4	3	4	4	3	1	4
670	2020/4/9 16:29:41	324秒	微信	N/A	49.95.39.68(江苏-南京)	2	3	1	1	2	2	1	1	3	3	3	3	4	3	4	4	4	4	4	4	4	4	1	4
671	2020/4/9 16:29:55	156秒	微信	N/A	114.239.13.60(江苏-宿迁)	2	4	3	3	3	2	1	1	3	3	3	4	4	4	4	4	4	4	4	4	4	4	4	4
672	2020/4/9 16:31:57	936秒	微信	N/A	117.136.45.255(江苏-宿迁)	2	3	2	1	3	2	1	1	4	4	4	4	4	4	4	4	4	4	4	4	4	4	4	4
673	2020/4/9 16:35:41	317秒	微信	N/A	223.104.147.251(江苏-宿迁)	2	5	1	3	3	2	1	1	2	1	3	2	2	3	3	3	4	4	3	4	4	3	2	4
674	2020/4/9 16:37:04	438秒	微信	N/A	117.136.19.248(江苏-扬州)	2	5	1	2	3	2	1	1	4	3	3	3	3	3	3	3	4	4	4	4	4	4	1	4
675	2020/4/9 16:37:08	167秒	微信	N/A	223.104.147.12(江苏-宿迁)	1	5	1	3	4	3	1	1	3	3	4	3	3	4	4	4	4	4	4	4	4	4	4	4
676	2020/4/9 16:37:14	206秒	微信	N/A	223.68.25.90(江苏-宿迁)	2	5	1	3	2	2	1	1	3	4	4	4	3	4	4	4	4	4	4	4	4	4	1	1
677	2020/4/9 16:37:26	81秒	微信	N/A	114.239.241.189(江苏-宿迁)	2	2	2	2	2	2	1	1	3	3	3	3	3	3	4	4	4	4	4	4	4	4	2	3
678	2020/4/9 16:37:35	113秒	微信	N/A	112.23.12.47(江苏-宿迁)	2	3	1	1	2	2	2	1	3	3	3	3	3	2	3	3	4	4	2	3	4	3	1	2
679	2020/4/9 16:38:03	118秒	微信	N/A	223.104.147.249(江苏-宿迁)	2	2	1	3	2	1	1	1	4	4	4	4	4	4	4	4	4	4	4	4	4	4	1	4
680	2020/4/9 16:39:14	111秒	微信	N/A	112.20.233.183(江苏-宿迁)	2	3	1	1	3	2	1	1	3	4	4	4	3	4	4	4	4	4	4	4	4	4	1	2
681	2020/4/9 16:40:31	136秒	微信	N/A	117.136.19.245(江苏-扬州)	2	3	1	2	2	2	2	1	4	4	4	4	4	4	4	4	4	4	4	4	4	4	3	4
682	2020/4/9 16:40:34	41秒	微信	N/A	112.20.233.183(江苏-宿迁)	2	3	1	1	2	2	1	1	4	4	3	4	3	4	4	4	4	4	4	4	4	4	1	2
683	2020/4/9 16:40:59	356秒	微信	N/A	183.208.100.175(江苏-宿迁)	2	5	1	1	4	2	1	2	4	4	3	4	4	4	4	4	4	4	4	4	4	4	4	4
684	2020/4/9 16:41:40	405秒	微信	N/A	112.23.11.13(江苏-宿迁)	2	5	1	1	2	2	1	2	3	3	4	4	4	4	4	4	4	4	3	3	4	4	1	4
685	2020/4/9 16:42:57	45秒	微信	N/A	121.226.165.249(江苏-宿迁)	1	1	1	3	1	1	2	1	4	4	4	4	4	4	4	4	4	4	4	4	4	4	1	1
686	2020/4/9 16:43:37	129秒	微信	N/A	117.136.19.84(江苏-连云港)	2	4	1	1	3	2	1	1	3	3	3	3	3	3	3	3	4	4	4	4	4	4	2	3
687	2020/4/9 16:44:28	284秒	微信	N/A	223.104.147.15(江苏-宿迁)	2	5	1	3	2	2	1	1	4	4	4	4	4	4	4	4	4	4	4	4	4	4	2	2
688	2020/4/9 16:46:26	280秒	微信	N/A	117.136.66.236(江苏-宿迁)	2	5	1	3	1	2	1	2	4	4	4	4	4	4	4	4	4	4	4	4	4	4	1	1
689	2020/4/9 16:46:27	109秒	微信	N/A	122.96.41.192(江苏-南京)	2	5	1	3	2	2	1	1	4	4	4	4	4	4	4	4	4	4	4	4	4	4	1	4
690	2020/4/9 16:46:40	352秒	微信	N/A	117.136.19.85(江苏-连云港)	2	5	1	1	2	2	1	2	3	3	4	4	4	3	4	4	4	4	4	4	4	4	2	2
691	2020/4/9 16:47:09	273秒	微信	N/A	117.136.19.86(江苏-连云港)	2	5	1	3	1	2	1	1	4	4	4	4	4	4	4	4	4	4	4	4	4	4	4	4
692	2020/4/9 16:47:36	281秒	微信	N/A	112.23.10.147(江苏-宿迁)	1	5	1	3	3	2	2	1	3	4	4	4	4	4	4	4	4	4	4	4	4	4	4	4
693	2020/4/9 16:49:16	105秒	微信	N/A	223.104.147.15(江苏-宿迁)	2	5	1	3	2	2	2	1	4	4	4	4	4	4	4	4	4	4	4	4	4	4	1	1
694	2020/4/9 16:50:42	121秒	微信	N/A	114.239.14.49(江苏-宿迁)	2	2	1	3	1	1	1	2	3	4	4	4	3	4	4	4	4	4	4	3	4	4	1	2
695	2020/4/9 16:52:27	142秒	微信	N/A	122.96.41.192(江苏-南京)	2	5	1	3	2	2	1	1	4	4	3	4	4	3	4	3	4	4	4	3	4	4	1	4
696	2020/4/9 16:54:30	198秒	微信	N/A	112.23.9.253(江苏-宿迁)	2	4	1	3	1	2	1	1	4	4	4	4	4	4	4	4	4	4	4	4	4	4	1	4
697	2020/4/9 16:56:42	253秒	微信	N/A	223.104.211.221(上海-上海)	2	5	1	1	2	2	1	1	3	2	2	3	3	4	4	4	4	4	4	4	4	3	1	1
698	2020/4/9 16:59:01	159秒	微信	N/A	49.90.51.11(江苏-南京)	1	4	1	3	3	2	1	1	3	3	4	4	4	4	4	4	4	4	4	4	4	4	4	4
699	2020/4/9 16:59:05	142秒	微信	N/A	117.136.66.229(江苏-宿迁)	2	3	1	1	3	2	1	1	3	3	2	3	3	3	4	4	4	4	4	3	3	3	1	3
700	2020/4/9 16:59:30	106秒	微信	N/A	117.136.66.229(江苏-宿迁)	1	4	3	1	3	2	1	1	3	3	4	2	2	4	1	3	3	4	2	3	3	4	1	4
701	2020/4/9 16:59:38	124秒	微信	N/A	117.136.45.244(江苏-宿迁)	1	2	2	1	2	1	1	1	4	4	4	4	3	4	4	4	4	4	4	4	4	4	4	4
702	2020/4/9 17:01:10	219秒	微信	N/A	117.136.66.238(江苏-宿迁)	2	4	1	1	2	2	1	2	4	3	4	4	4	4	4	4	4	4	4	4	4	4	1	2
703	2020/4/9 17:01:18	103秒	微信	N/A	183.208.103.57(江苏-宿迁)	1	5	1	3	4	2	2	1	4	4	4	4	4	4	4	4	4	4	4	4	4	4	4	4
704	2020/4/9 17:01:34	93秒	微信	N/A	223.104.211.221(上海-上海)	2	5	1	1	3	2	1	1	4	4	4	4	4	4	4	4	4	4	4	4	4	4	4	4
705	2020/4/9 17:01:35	376秒	微信	N/A	117.136.45.249(江苏-宿迁)	2	5	1	3	3	2	2	1	3	3	3	4	3	4	1	2	3	3	4	3	3	4	1	3
706	2020/4/9 17:03:05	223秒	微信	N/A	112.23.12.195(江苏-宿迁)	2	3	1	3	2	2	1	1	4	4	4	4	4	4	4	4	4	4	4	4	4	4	4	4
707	2020/4/9 17:05:00	229秒	微信	N/A	112.20.248.36(江苏-宿迁)	2	5	1	1	2	2	1	1	4	3	3	4	4	4	4	4	4	4	4	4	3	4	4	4
708	2020/4/9 17:06:51	373秒	微信	N/A	183.208.100.41(江苏-宿迁)	2	5	1	3	2	2	1	2	4	4	4	4	4	4	4	4	4	4	4	4	4	4	1	4
709	2020/4/9 17:12:13	246秒	微信	N/A	49.94.220.30(江苏-南京)	2	5	1	1	3	2	1	1	4	3	4	4	4	4	4	4	4	4	4	4	4	4	4	4
710	2020/4/9 17:12:19	106秒	微信	N/A	183.208.103.240(江苏-宿迁)	2	2	1	1	2	2	1	1	4	3	4	4	4	4	4	4	4	4	4	4	4	4	4	4
711	2020/4/9 17:13:36	183秒	微信	N/A	49.89.97.246(江苏-宿迁)	2	4	2	3	3	2	1	2	3	4	4	4	3	4	4	4	4	4	4	3	4	4	1	4
712	2020/4/9 17:16:06	87秒	微信	N/A	49.89.98.144(江苏-宿迁)	2	3	1	1	1	2	1	1	4	4	4	4	4	4	4	4	4	4	4	4	4	4	1	4
713	2020/4/9 17:18:47	178秒	微信	N/A	122.96.42.142(江苏-南京)	2	5	1	1	1	2	1	2	3	4	4	4	4	4	4	4	4	4	4	4	4	4	4	3
714	2020/4/9 17:22:28	305秒	微信	N/A	122.96.41.98(江苏-南京)	2	5	1	3	2	2	1	2	4	4	2	3	3	4	3	4	4	4	4	4	3	4	1	1
715	2020/4/9 17:23:03	203秒	微信	N/A	112.23.9.77(江苏-宿迁)	2	3	1	1	1	2	1	1	3	4	4	4	4	4	4	4	4	4	4	4	4	4	1	4
716	2020/4/9 17:24:26	170秒	微信	N/A	117.136.19.81(江苏-连云港)	2	5	1	1	1	2	1	1	3	4	3	4	4	4	4	4	4	4	4	4	4	4	4	4
717	2020/4/9 17:24:53	112秒	微信	N/A	103.250.219.239(江苏-宿迁)	2	1	1	3	1	1	1	1	4	4	4	4	4	4	4	4	4	4	4	4	4	4	4	4
718	2020/4/9 17:25:01	200秒	微信	N/A	183.208.104.65(江苏-宿迁)	2	5	1	1	2	2	1	1	3	3	4	4	3	3	4	4	4	4	4	4	4	4	1	2
719	2020/4/9 17:26:07	254秒	微信	N/A	112.23.11.115(江苏-宿迁)	2	3	1	3	4	2	1	1	4	4	4	4	4	4	4	4	4	4	4	4	4	4	1	3
720	2020/4/9 17:26:10	247秒	微信	N/A	49.95.36.4(江苏-南京)	2	3	3	1	2	2	1	2	4	4	3	4	4	4	4	4	4	4	3	4	4	4	1	3
721	2020/4/9 17:27:50	187秒	微信	N/A	183.208.101.218(江苏-宿迁)	2	1	1	3	3	2	1	2	3	3	4	4	3	4	4	4	4	4	4	4	4	4	2	4
722	2020/4/9 17:28:10	1557秒	微信	N/A	117.136.66.236(江苏-宿迁)	2	3	1	3	2	2	1	1	3	4	3	4	4	4	4	4	4	4	4	4	4	4	1	4
723	2020/4/9 17:28:35	168秒	微信	N/A	49.92.146.153(江苏-南京)	2	3	3	2	3	2	1	2	3	3	4	1	2	1	3	3	3	4	3	3	3	4	3	3
724	2020/4/9 17:32:48	133秒	微信	N/A	103.250.219.130(江苏-宿迁)	2	3	1	1	2	2	1	1	4	3	4	3	3	3	4	4	4	4	3	3	4	4	3	3
725	2020/4/9 17:33:13	170秒	微信	N/A	49.89.219.247(江苏-宿迁)	2	5	1	1	1	2	1	1	4	4	4	3	3	4	4	4	4	4	4	4	4	3	1	4
726	2020/4/9 17:35:09	161秒	微信	N/A	49.78.139.7(江苏-南京)	2	5	1	3	4	2	1	2	3	3	3	4	3	2	4	4	4	4	4	4	4	4	1	2
727	2020/4/9 17:36:16	179秒	微信	N/A	49.89.98.71(江苏-宿迁)	1	5	1	1	3	2	1	1	1	1	1	1	1	1	1	1	1	1	1	1	1	1	1	1
728	2020/4/9 17:36:58	458秒	微信	N/A	223.104.147.19(江苏-宿迁)	2	5	1	2	2	2	1	2	3	3	3	3	3	3	3	4	4	4	4	4	4	4	1	4
729	2020/4/9 17:40:10	220秒	微信	N/A	121.226.225.184(江苏-宿迁)	2	4	1	1	2	2	1	1	3	3	4	4	4	3	4	4	4	4	4	4	4	4	4	4
730	2020/4/9 17:40:57	325秒	微信	N/A	49.89.97.74(江苏-宿迁)	2	5	1	3	2	2	1	2	4	4	4	4	4	4	4	4	4	4	4	4	4	4	1	2
731	2020/4/9 17:42:26	508秒	微信	N/A	112.23.13.74(江苏-宿迁)	2	5	1	1	1	2	2	1	3	3	3	3	4	3	1	4	4	4	4	4	4	3	4	4
732	2020/4/9 17:42:28	306秒	微信	N/A	223.68.25.235(江苏-宿迁)	2	5	1	3	1	2	1	2	4	4	3	4	2	4	4	4	4	4	4	4	4	4	1	1
733	2020/4/9 17:45:07	110秒	微信	N/A	112.23.14.208(江苏-宿迁)	2	5	1	3	4	2	1	2	4	4	4	4	4	4	4	4	4	4	4	4	4	4	2	3
734	2020/4/9 17:45:42	68秒	微信	N/A	117.95.137.119(江苏-宿迁)	2	5	1	1	3	2	1	2	3	3	3	3	3	3	3	3	4	4	3	4	4	4	2	4
735	2020/4/9 17:46:05	215秒	微信	N/A	117.136.66.224(江苏-宿迁)	1	5	1	1	3	2	3	1	4	4	3	4	4	4	4	3	4	4	4	4	4	4	1	1
736	2020/4/9 17:47:36	299秒	微信	N/A	117.136.45.253(江苏-宿迁)	1	5	1	1	2	2	1	1	4	4	4	4	4	4	4	4	4	4	4	4	4	4	1	1
737	2020/4/9 17:48:39	176秒	微信	N/A	36.149.122.210(江苏-扬州)	2	5	3	3	4	2	1	1	3	3	4	3	2	2	4	4	4	4	4	4	4	3	1	4
738	2020/4/9 17:52:02	245秒	微信	N/A	111.208.112.153(江苏-南京)	2	4	2	3	3	1	1	1	3	3	3	3	3	3	4	4	4	4	4	4	4	3	4	4
739	2020/4/9 17:57:28	217秒	微信	N/A	49.89.98.188(江苏-宿迁)	1	5	1	1	2	2	1	1	4	4	4	4	4	4	4	4	4	4	4	4	4	4	4	4
740	2020/4/9 18:06:02	163秒	微信	N/A	121.226.254.216(江苏-宿迁)	2	5	1	1	3	2	1	1	2	2	2	3	3	3	3	4	4	4	4	4	4	3	4	4
741	2020/4/9 18:10:10	146秒	微信	N/A	112.20.209.203(江苏-宿迁)	2	4	1	3	2	2	1	1	4	4	4	4	4	4	4	4	4	4	4	4	4	4	1	4
742	2020/4/9 18:11:56	244秒	微信	N/A	112.23.14.13(江苏-宿迁)	2	5	1	1	3	2	3	1	4	3	4	4	4	4	4	4	4	4	4	4	4	4	1	4
743	2020/4/9 18:19:17	111秒	微信	N/A	49.89.97.230(江苏-宿迁)	2	3	1	3	1	3	1	1	3	4	4	4	4	4	4	4	4	4	4	4	4	4	4	4
744	2020/4/9 18:24:10	144秒	微信	N/A	121.226.166.83(江苏-宿迁)	2	3	2	2	2	2	1	2	4	4	3	4	2	3	3	3	4	4	4	4	4	4	2	3
745	2020/4/9 18:31:21	215秒	微信	N/A	112.23.14.127(江苏-宿迁)	2	4	1	3	1	2	1	1	4	3	4	4	3	3	4	3	4	4	4	4	4	4	1	4
746	2020/4/9 18:32:18	395秒	微信	N/A	49.95.69.169(江苏-南京)	2	5	1	3	1	2	1	2	3	3	4	3	3	4	4	4	4	4	3	4	4	4	4	4
747	2020/4/9 18:33:55	276秒	微信	N/A	114.239.14.254(江苏-宿迁)	2	5	1	1	3	2	1	1	4	4	4	4	3	4	4	4	4	4	4	4	4	4	1	3
748	2020/4/9 18:35:05	89秒	微信	N/A	49.94.220.35(江苏-南京)	1	5	2	1	3	2	1	1	4	4	4	3	2	4	4	4	4	4	4	3	4	4	1	2
749	2020/4/9 18:35:48	89秒	微信	N/A	117.136.19.243(江苏-扬州)	2	1	1	3	1	1	1	1	1	1	1	1	1	2	4	4	4	4	4	4	4	4	1	2
750	2020/4/9 18:37:13	52秒	微信	N/A	114.239.14.254(江苏-宿迁)	2	5	1	1	3	2	1	1	4	4	4	4	4	4	4	4	4	4	4	4	4	4	1	3
751	2020/4/9 18:40:08	149秒	微信	N/A	117.136.45.255(江苏-宿迁)	1	5	2	3	3	2	3	1	2	3	3	4	3	4	4	4	4	4	4	4	4	4	1	1
752	2020/4/9 18:40:46	132秒	微信	N/A	114.239.15.208(江苏-宿迁)	2	5	1	3	4	2	1	2	4	4	4	4	4	4	4	4	4	4	4	4	4	4	2	2
753	2020/4/9 18:45:00	175秒	微信	N/A	117.136.66.238(江苏-宿迁)	1	3	1	3	3	3	1	2	3	3	4	4	4	4	4	4	4	4	4	4	4	4	1	2
754	2020/4/9 18:45:26	165秒	微信	N/A	218.205.55.74(浙江-杭州)	1	4	3	3	3	2	1	1	1	2	4	3	3	4	4	4	4	4	4	4	4	2	2	4
755	2020/4/9 18:46:21	317秒	微信	N/A	49.78.72.235(江苏-南京)	2	5	1	3	1	2	1	2	3	3	2	3	3	4	4	4	4	4	4	4	4	3	1	4
756	2020/4/9 18:49:13	120秒	微信	N/A	117.136.66.232(江苏-宿迁)	2	5	1	3	1	2	1	1	4	4	4	4	4	4	4	4	4	4	4	4	4	4	4	4
757	2020/4/9 18:51:37	90秒	微信	N/A	112.20.248.115(江苏-宿迁)	2	3	2	3	3	2	1	1	3	3	3	4	3	3	4	4	4	4	4	4	4	4	4	4
758	2020/4/9 18:52:52	203秒	微信	N/A	49.89.98.188(江苏-宿迁)	1	5	1	3	2	2	1	2	3	3	3	3	3	4	3	3	3	4	3	3	3	4	4	1
759	2020/4/9 18:53:47	163秒	微信	N/A	223.104.147.240(江苏-宿迁)	2	4	3	2	2	2	1	1	3	4	4	4	4	4	4	4	4	4	4	4	4	4	1	2
760	2020/4/9 18:55:32	192秒	微信	N/A	183.208.101.34(江苏-宿迁)	2	4	1	1	2	2	1	1	4	4	4	4	4	4	4	4	4	4	4	4	4	4	4	2
761	2020/4/9 18:59:30	111秒	微信	N/A	121.226.161.41(江苏-宿迁)	1	3	3	1	2	2	1	2	3	3	4	3	3	4	4	4	4	4	3	4	4	3	1	4
762	2020/4/9 19:14:39	98秒	微信	N/A	223.104.147.20(江苏-宿迁)	2	2	2	3	2	1	1	2	4	4	4	4	4	4	4	4	4	4	4	4	4	4	4	4
763	2020/4/9 19:37:08	155秒	微信	N/A	117.136.45.251(江苏-宿迁)	2	5	1	3	1	2	1	1	4	4	4	4	4	4	4	4	4	4	4	4	4	4	4	4
764	2020/4/9 19:44:50	129秒	微信	N/A	223.104.147.21(江苏-宿迁)	1	4	3	3	3	2	1	1	4	4	4	4	4	4	4	4	4	4	4	4	4	4	1	4
765	2020/4/9 19:48:11	108秒	微信	N/A	112.20.213.98(江苏-宿迁)	1	4	3	2	3	2	1	1	4	4	4	4	4	4	4	4	4	4	4	4	4	2	4	4
766	2020/4/9 19:56:51	298秒	微信	N/A	114.239.167.133(江苏-宿迁)	2	5	1	3	2	2	1	1	3	4	4	4	3	4	4	4	4	4	4	4	4	3	1	4
767	2020/4/9 20:10:40	179秒	微信	N/A	117.136.67.210(江苏-苏州)	1	4	1	3	3	2	1	2	4	4	4	4	4	4	4	4	4	4	4	4	4	4	1	1
768	2020/4/9 20:11:13	112秒	微信	N/A	223.104.147.252(江苏-宿迁)	2	3	1	1	2	1	1	1	4	4	4	4	4	4	4	4	4	4	4	4	4	4	1	4
769	2020/4/9 20:12:31	428秒	微信	N/A	112.23.12.101(江苏-宿迁)	2	3	1	3	1	2	1	2	2	2	2	4	3	3	4	4	4	4	4	4	4	3	4	3
770	2020/4/9 20:13:07	49秒	微信	N/A	112.20.233.183(江苏-宿迁)	2	3	1	1	2	2	1	1	4	4	4	4	4	4	4	4	4	4	4	4	4	4	1	2
771	2020/4/9 20:13:21	107秒	微信	N/A	112.14.112.235(浙江-温州)	1	2	1	3	2	2	1	2	4	4	4	4	4	4	4	4	4	4	4	4	4	4	2	4
772	2020/4/9 20:13:43	487秒	微信	N/A	121.226.161.41(江苏-宿迁)	2	4	1	3	2	2	1	2	4	4	4	4	4	3	4	4	4	4	4	4	4	3	4	1
773	2020/4/9 20:24:57	138秒	微信	N/A	112.20.208.136(江苏-宿迁)	2	5	1	3	3	2	1	2	4	4	4	4	4	4	4	4	4	4	4	4	4	4	2	2
774	2020/4/9 20:31:37	152秒	微信	N/A	117.136.45.255(江苏-宿迁)	2	3	2	1	3	2	1	2	2	1	2	4	3	4	4	4	4	4	3	4	4	4	1	3
775	2020/4/9 20:32:10	144秒	微信	N/A	117.136.45.244(江苏-宿迁)	2	5	1	1	2	3	1	1	4	4	4	4	4	4	4	4	4	4	4	4	4	4	1	2
776	2020/4/9 20:36:57	178秒	微信	N/A	121.226.161.41(江苏-宿迁)	1	5	1	3	2	2	1	1	4	4	4	4	4	4	4	4	4	4	4	4	4	4	1	3
777	2020/4/9 20:38:21	90秒	微信	N/A	112.20.211.144(江苏-宿迁)	1	5	1	3	4	2	2	2	3	3	3	3	3	3	3	3	3	3	3	3	3	3	1	2
778	2020/4/9 20:58:29	106秒	微信	N/A	117.136.45.249(江苏-宿迁)	2	1	1	3	1	1	1	1	4	4	4	4	3	4	4	4	4	4	4	4	4	4	1	4
779	2020/4/9 21:00:00	121秒	微信	N/A	223.104.146.81(江苏-苏州)	1	5	1	3	4	2	3	2	3	3	3	3	3	4	4	4	3	4	4	4	4	4	3	3
780	2020/4/9 21:06:08	170秒	微信	N/A	223.104.147.252(江苏-宿迁)	2	5	1	3	1	2	1	1	4	3	4	4	4	3	4	4	4	4	4	4	4	4	4	4
781	2020/4/9 21:17:54	309秒	微信	N/A	183.208.107.187(江苏-宿迁)	2	5	1	3	2	2	1	1	3	3	2	3	4	4	4	4	4	4	4	4	4	4	4	4
782	2020/4/9 21:18:17	176秒	微信	N/A	112.23.10.189(江苏-宿迁)	2	5	1	3	3	2	1	2	4	4	4	3	3	4	4	4	4	4	4	4	4	4	4	4
783	2020/4/9 21:25:44	193秒	微信	N/A	183.208.107.187(江苏-宿迁)	2	5	1	3	2	2	1	2	3	3	3	4	3	4	4	4	4	4	4	4	3	3	2	3
784	2020/4/9 21:29:38	79秒	微信	N/A	112.23.12.89(江苏-宿迁)	2	1	1	3	1	1	1	2	4	4	3	4	3	4	4	4	4	4	4	3	4	3	3	2
785	2020/4/9 21:33:00	44秒	微信	N/A	117.176.8.249(四川-资阳)	1	1	1	3	1	2	1	1	4	4	4	4	4	4	4	4	4	4	3	4	4	4	1	1
786	2020/4/9 21:37:46	169秒	微信	N/A	223.85.148.8(四川-内江)	1	2	1	3	3	2	1	1	2	3	3	3	3	4	4	3	3	2	4	4	4	3	1	2
787	2020/4/9 21:41:57	1418秒	微信	N/A	112.23.14.214(江苏-宿迁)	2	5	1	1	1	2	2	1	3	3	4	4	4	3	4	4	4	4	4	3	4	4	1	4
788	2020/4/9 21:50:38	225秒	微信	N/A	121.235.100.239(江苏-无锡)	2	4	1	3	3	2	1	1	3	3	3	4	3	3	4	4	4	4	4	4	4	3	4	4
789	2020/4/9 21:50:43	144秒	微信	N/A	183.208.101.77(江苏-宿迁)	2	3	1	3	3	2	1	2	3	4	3	3	3	3	4	4	4	4	4	4	4	4	2	2
790	2020/4/9 21:58:34	168秒	微信	N/A	223.68.47.225(江苏-宿迁)	2	4	1	3	1	2	1	2	4	3	3	4	4	4	4	4	4	4	4	4	4	4	2	4
791	2020/4/9 22:10:16	161秒	微信	N/A	117.136.45.243(江苏-宿迁)	2	3	1	3	3	2	1	1	3	3	3	3	3	3	4	3	4	3	3	3	4	4	4	3
792	2020/4/9 22:21:13	178秒	微信	N/A	157.0.111.23(江苏-宿迁)	2	4	1	1	1	2	1	1	3	4	4	4	3	3	4	4	4	4	3	4	4	4	1	3
793	2020/4/9 22:21:23	211秒	微信	N/A	112.20.211.40(江苏-宿迁)	2	4	1	1	2	2	1	2	3	3	4	4	3	3	4	4	4	4	4	4	4	4	1	4
794	2020/4/9 22:25:33	335秒	微信	N/A	112.23.11.193(江苏-宿迁)	2	5	1	3	2	2	1	2	3	4	4	4	3	3	3	4	4	4	4	4	4	4	4	4
795	2020/4/9 22:43:08	131秒	微信	N/A	112.23.11.215(江苏-宿迁)	2	4	1	1	1	2	1	1	3	3	4	4	3	4	4	4	4	4	4	3	4	4	1	4
796	2020/4/9 22:54:49	120秒	微信	N/A	49.94.175.115(江苏-南京)	1	2	2	3	2	2	1	1	3	3	4	3	4	4	4	4	4	4	3	4	4	4	2	2
797	2020/4/10 7:02:27	576秒	微信	N/A	49.94.89.107(江苏-南京)	2	5	1	3	2	2	1	1	4	4	4	4	4	4	4	4	4	4	4	4	4	4	4	4
798	2020/4/10 7:26:12	165秒	微信	N/A	123.10.115.11(河南-漯河)	1	2	2	1	1	2	1	1	3	3	3	1	4	3	3	3	3	3	3	3	3	3	4	3
799	2020/4/10 7:26:26	158秒	微信	N/A	121.226.229.83(江苏-宿迁)	1	5	3	1	4	2	3	1	3	4	2	3	4	4	4	4	4	4	3	4	4	4	4	4
800	2020/4/10 7:30:49	160秒	微信	N/A	223.68.46.45(江苏-宿迁)	1	5	2	1	4	3	2	1	4	4	4	4	3	4	4	4	4	4	4	3	4	4	1	3
801	2020/4/10 7:32:13	297秒	微信	N/A	223.104.147.244(江苏-宿迁)	2	5	1	3	1	2	1	2	4	4	4	4	4	4	4	4	4	4	4	4	4	4	2	2
802	2020/4/10 7:34:15	247秒	微信	N/A	157.0.111.244(江苏-宿迁)	2	5	1	3	1	2	1	1	4	4	4	4	4	4	4	4	4	4	4	4	4	4	1	2
803	2020/4/10 9:24:03	108秒	微信	N/A	117.136.45.249(江苏-宿迁)	2	4	2	2	3	2	1	1	3	4	4	4	4	4	4	4	4	4	4	4	4	4	1	4
804	2020/4/10 9:34:14	217秒	微信	N/A	117.136.66.228(江苏-宿迁)	2	3	1	1	1	2	1	2	4	4	3	3	4	4	4	4	4	4	4	4	4	4	2	2
805	2020/4/10 9:34:48	119秒	微信	N/A	117.136.45.245(江苏-宿迁)	2	3	1	2	3	2	1	2	1	1	1	3	3	4	4	4	4	4	4	3	4	4	1	4
806	2020/4/10 9:35:35	247秒	微信	N/A	117.136.19.91(江苏-连云港)	2	5	1	3	1	2	1	1	4	4	3	4	4	4	4	4	4	4	4	4	4	4	4	4
807	2020/4/10 9:37:05	271秒	微信	N/A	223.68.44.222(江苏-宿迁)	1	5	1	1	4	2	1	1	3	4	4	4	4	4	4	4	4	4	4	4	4	4	1	1
808	2020/4/10 9:38:17	149秒	微信	N/A	223.104.147.16(江苏-宿迁)	2	3	1	1	1	2	1	1	4	4	4	4	4	4	4	4	4	4	4	4	4	4	1	4
809	2020/4/10 9:38:22	155秒	微信	N/A	117.136.45.242(江苏-宿迁)	1	5	2	3	2	2	1	1	4	4	4	4	4	4	4	4	4	4	4	4	4	4	3	3
810	2020/4/10 9:38:57	556秒	微信	N/A	117.136.45.248(江苏-宿迁)	2	3	2	1	1	2	1	2	3	4	3	4	3	4	4	4	4	4	4	4	4	4	2	2
811	2020/4/10 9:40:15	190秒	微信	N/A	122.195.162.176(江苏-宿迁)	1	5	1	3	4	2	1	2	3	3	3	3	3	3	4	4	4	4	4	4	4	3	3	3
812	2020/4/10 9:41:35	81秒	微信	N/A	112.23.11.188(江苏-宿迁)	2	4	1	1	3	2	1	1	3	3	3	3	3	3	3	3	4	4	4	4	4	4	4	4
813	2020/4/10 9:41:41	229秒	微信	N/A	117.136.19.89(江苏-连云港)	1	5	1	1	2	2	1	1	4	4	4	4	4	4	4	4	4	4	4	4	4	4	4	4
814	2020/4/10 9:41:45	206秒	微信	N/A	49.78.8.27(江苏-南京)	1	5	1	3	3	2	1	1	4	4	4	4	4	4	4	4	4	4	4	4	4	4	3	3
815	2020/4/10 9:41:51	122秒	微信	N/A	49.89.31.63(江苏-宿迁)	1	5	1	1	2	2	1	2	4	4	4	4	4	4	4	4	4	4	4	4	4	4	1	1
816	2020/4/10 9:42:11	317秒	微信	N/A	112.23.11.50(江苏-宿迁)	2	4	1	3	1	2	1	2	3	3	1	3	2	3	4	4	4	4	4	4	4	4	4	4
817	2020/4/10 9:43:26	82秒	微信	N/A	49.89.123.233(江苏-宿迁)	2	2	2	1	1	2	1	1	3	4	4	3	3	3	3	3	3	3	3	3	4	4	3	3
818	2020/4/10 9:44:08	610秒	微信	N/A	117.136.19.86(江苏-连云港)	2	5	1	1	2	2	2	1	3	3	4	4	4	4	4	4	4	4	4	3	4	4	1	1
819	2020/4/10 9:47:42	165秒	微信	N/A	117.136.19.92(江苏-连云港)	2	5	1	1	2	2	1	1	4	4	4	4	4	4	4	4	4	4	4	4	4	4	4	2
820	2020/4/10 9:47:59	254秒	微信	N/A	223.68.26.196(江苏-宿迁)	2	5	1	3	3	2	1	1	4	4	4	4	4	4	4	4	4	4	4	4	4	4	4	4
821	2020/4/10 9:51:19	453秒	微信	N/A	112.20.213.239(江苏-宿迁)	1	5	1	1	2	1	1	1	4	4	4	4	4	4	4	4	4	4	4	4	4	4	4	1
822	2020/4/10 9:52:41	97秒	微信	N/A	49.94.157.134(江苏-南京)	2	4	1	3	2	2	1	1	4	4	4	4	4	4	4	4	4	4	4	4	4	4	4	4
823	2020/4/10 9:54:28	325秒	微信	N/A	112.20.209.18(江苏-宿迁)	2	5	1	1	2	2	2	1	4	4	4	4	4	4	4	4	4	4	4	4	4	4	1	4
824	2020/4/10 9:55:14	188秒	微信	N/A	112.23.2.5(江苏-宿迁)	1	5	2	3	4	2	1	2	4	4	4	3	3	4	4	4	4	4	4	4	4	4	4	4
825	2020/4/10 10:00:31	217秒	微信	N/A	117.136.19.95(江苏-连云港)	2	2	2	3	1	3	3	1	4	4	4	4	4	4	4	4	4	4	4	4	4	4	4	4
826	2020/4/10 10:00:57	119秒	微信	N/A	112.20.209.18(江苏-宿迁)	2	5	1	1	2	2	3	1	4	4	4	4	4	4	4	4	4	4	4	4	4	4	1	4
827	2020/4/10 10:01:32	202秒	微信	N/A	121.226.254.182(江苏-宿迁)	2	5	1	3	3	2	1	2	3	4	4	4	4	4	4	4	4	4	4	4	4	4	1	4
828	2020/4/10 10:10:11	255秒	微信	N/A	117.136.66.227(江苏-宿迁)	1	5	1	3	2	2	1	2	4	4	4	4	4	4	4	4	4	4	4	4	4	4	2	3
829	2020/4/10 10:11:22	122秒	微信	N/A	117.136.45.250(江苏-宿迁)	2	4	1	3	3	2	1	1	4	4	4	4	4	4	4	4	4	4	4	4	4	4	3	4
830	2020/4/10 10:23:31	129秒	微信	N/A	112.20.213.50(江苏-宿迁)	2	1	2	3	1	1	1	1	4	4	4	4	4	4	4	4	4	4	4	4	4	4	1	4
831	2020/4/10 10:30:19	347秒	微信	N/A	117.136.45.253(江苏-宿迁)	2	5	1	3	3	2	1	1	4	4	4	4	4	4	4	4	4	4	4	4	4	4	3	4
832	2020/4/10 10:34:24	196秒	微信	N/A	112.23.10.43(江苏-宿迁)	1	5	1	3	2	2	1	1	3	3	3	3	3	4	3	3	3	3	3	3	4	3	1	1
833	2020/4/10 10:37:35	155秒	微信	N/A	111.208.112.142(江苏-南京)	2	5	1	1	2	2	1	1	4	4	4	3	4	4	4	4	4	4	3	4	4	4	3	4
834	2020/4/10 10:40:08	586秒	微信	N/A	112.20.209.162(江苏-宿迁)	2	5	1	3	2	2	1	1	3	3	4	3	3	3	3	4	4	4	4	4	3	3	4	4
835	2020/4/10 10:54:06	201秒	微信	N/A	49.70.63.216(江苏-宿迁)	2	3	1	3	1	2	1	2	4	4	4	4	4	4	4	4	4	4	4	4	4	4	1	3
836	2020/4/10 10:59:23	92秒	微信	N/A	121.226.165.20(江苏-宿迁)	1	5	1	3	3	2	1	1	4	4	4	4	4	4	4	4	4	4	4	4	4	4	3	1
837	2020/4/10 10:59:25	147秒	微信	N/A	117.136.45.246(江苏-宿迁)	2	5	1	1	3	2	1	1	4	4	4	4	4	4	4	4	4	4	4	4	4	4	1	1
838	2020/4/10 11:01:09	112秒	微信	N/A	183.156.106.88(浙江-杭州)	1	2	3	3	1	1	1	2	4	4	4	3	3	3	3	3	3	3	3	3	3	3	1	2
839	2020/4/10 11:01:53	52秒	微信	N/A	121.226.165.20(江苏-宿迁)	1	5	1	3	2	2	1	1	4	4	4	4	4	4	4	4	4	4	4	4	4	4	3	1
840	2020/4/10 11:16:22	261秒	微信	N/A	49.90.57.132(江苏-南京)	1	5	1	3	4	2	1	2	4	3	4	4	3	4	4	4	4	4	4	4	4	4	4	4
841	2020/4/10 11:26:31	99秒	微信	N/A	49.70.63.216(江苏-宿迁)	2	3	1	3	1	2	1	2	4	4	4	4	4	4	4	4	4	4	4	4	4	4	1	3
842	2020/4/10 11:42:37	361秒	微信	N/A	49.92.152.228(江苏-南京)	1	5	1	3	1	1	1	1	4	4	4	3	3	3	4	4	4	4	4	4	3	1	1	3
843	2020/4/10 11:50:02	183秒	微信	N/A	223.68.46.137(江苏-宿迁)	2	5	1	3	2	2	1	1	3	3	3	3	3	3	3	3	4	4	3	4	4	4	1	2
844	2020/4/10 11:51:42	66秒	微信	N/A	223.68.46.137(江苏-宿迁)	2	5	1	3	2	2	1	1	4	4	4	4	4	4	4	4	4	4	4	4	4	4	1	1
845	2020/4/10 12:31:36	59秒	微信	N/A	117.136.45.247(江苏-宿迁)	2	5	2	1	3	2	1	1	4	4	4	4	4	4	4	4	4	4	4	4	4	4	4	4
846	2020/4/10 12:47:32	115秒	微信	N/A	49.89.16.253(江苏-宿迁)	2	4	1	1	3	2	3	1	4	4	4	4	4	4	4	4	4	4	4	4	4	4	1	3
847	2020/4/10 12:58:45	207秒	微信	N/A	223.104.147.5(江苏-宿迁)	2	5	1	3	4	2	1	2	3	3	3	3	3	3	3	4	4	4	4	4	4	4	4	4
848	2020/4/10 13:23:48	126秒	微信	N/A	117.136.19.248(江苏-扬州)	2	3	2	3	3	2	1	1	4	4	4	4	4	4	4	4	4	4	4	4	4	4	1	4
849	2020/4/10 13:31:14	127秒	微信	N/A	183.208.100.10(江苏-宿迁)	2	4	1	1	2	2	1	1	3	3	4	4	4	4	4	4	4	4	4	4	4	4	4	4
850	2020/4/10 13:32:36	122秒	微信	N/A	117.136.19.243(江苏-扬州)	2	3	1	1	2	2	1	2	3	3	4	4	4	4	4	4	4	4	4	4	4	4	3	3
851	2020/4/10 13:33:15	243秒	微信	N/A	49.90.52.2(江苏-南京)	2	4	1	3	3	2	1	2	3	3	3	4	4	4	4	4	4	4	4	4	4	4	1	1
852	2020/4/10 13:40:21	209秒	微信	N/A	114.239.15.217(江苏-宿迁)	2	4	1	3	1	2	1	2	3	4	3	3	3	4	4	4	4	4	3	4	3	4	1	4
853	2020/4/10 14:09:48	109秒	微信	N/A	117.136.45.248(江苏-宿迁)	2	4	1	1	2	2	1	1	3	3	3	4	3	4	4	4	4	4	4	3	4	4	1	1
854	2020/4/10 14:52:03	91秒	微信	N/A	49.90.171.19(江苏-南京)	1	5	1	3	1	2	1	1	4	4	4	4	4	4	4	4	4	4	4	4	4	4	3	3
855	2020/4/10 15:57:16	118秒	微信	N/A	117.136.19.83(江苏-连云港)	2	5	1	1	3	1	1	1	4	4	4	4	4	4	4	4	4	4	4	4	4	4	4	4
856	2020/4/10 22:21:46	57秒	微信	N/A	121.227.99.184(江苏-苏州)	1	1	1	3	1	1	1	1	3	3	4	4	4	4	4	4	4	4	4	4	4	4	4	4
857	2020/4/10 22:22:45	61秒	微信	N/A	49.73.162.81(江苏-苏州)	1	1	2	3	1	1	1	1	1	4	4	4	4	4	4	4	4	4	4	4	4	4	4	4
858	2020/4/11 7:16:52	142秒	微信	N/A	223.104.147.3(江苏-宿迁)	2	5	1	1	3	2	2	1	3	3	3	4	4	4	4	4	4	4	4	3	4	4	1	1
859	2020/4/11 9:44:53	87秒	微信	N/A	223.104.147.249(江苏-宿迁)	1	5	1	3	2	2	1	2	4	4	4	4	4	4	4	4	4	4	4	4	4	3	1	1
860	2020/4/11 14:16:26	394秒	微信	N/A	223.104.147.245(江苏-宿迁)	2	5	1	3	1	2	1	1	4	4	4	4	4	4	4	4	4	4	4	4	4	4	1	4
861	2020/4/11 18:30:25	126秒	微信	N/A	49.89.13.58(江苏-宿迁)	2	5	1	3	3	2	1	1	3	3	4	4	4	4	4	4	4	4	4	4	4	4	1	1
862	2020/4/11 18:40:20	168秒	微信	N/A	223.104.147.30(江苏-宿迁)	1	3	1	3	3	2	1	1	1	2	3	3	3	3	4	4	4	4	4	4	4	4	4	4
863	2020/4/11 18:50:23	129秒	微信	N/A	49.70.63.130(江苏-宿迁)	1	3	2	2	1	2	1	1	4	4	4	4	4	4	4	4	4	4	4	4	4	4	2	2
864	2020/4/11 18:55:48	326秒	微信	N/A	114.239.8.245(江苏-宿迁)	1	5	1	3	2	2	1	2	4	4	4	4	4	4	4	4	4	4	4	4	4	4	1	3
865	2020/4/11 19:33:56	56秒	微信	N/A	49.78.132.210(江苏-南京)	1	2	3	3	2	1	1	2	4	3	4	4	3	4	3	4	4	4	4	4	4	4	2	2
866	2020/4/11 20:05:43	105秒	微信	N/A	117.136.67.215(江苏-苏州)	1	2	3	3	2	1	1	1	4	4	3	4	2	3	4	3	4	4	4	4	4	4	2	2
867	2020/4/11 23:01:02	108秒	微信	N/A	49.78.144.242(江苏-南京)	2	4	3	3	3	2	1	2	4	4	4	4	4	4	4	4	4	4	4	4	4	4	1	4
